# Supplementary material for: Protein Profiles for Muscle Development and Intramuscular Fat Accumulation at Different Post-Hatching Ages in Chickens
Source: PLoS One. 2016 Aug 10;11(8):e0159722. doi: 10.1371/journal.pone.0159722 (PMC4980056; doi:10.1371/journal.pone.0159722)
Supplement: S1 Table — (XLSX) [file pone.0159722.s002.xlsx]

## Sheet: Sheet1
Table 1 Details of all accurately identified proteins
N	Unused	Total	%Cov	%Cov(50)	%Cov(95)	Accession	Name	Species	Peptides(95%)		genename	114:113	PVal 114:113	115:113	PVal 115:113	116:113	PVal 116:113	117:113	PVal 117:113	118:113	PVal 118:113	119:113	PVal 119:113	121:113	PVal 121:113	Biological Processes	Molecular Function	PANTHER ID
1	227.4	227.4	88.02	79.95	78.8	sp|P07322|ENOB_CHICK	Beta-enolase OS=Gallus gallus GN=ENO3 PE=1 SV=3	CHICK	304		ENO3	3.01995	2.34291e-06	3.13329	2.00671e-06	3.31131	1.79201e-06	0.972747	0.520644	3.01995	1.72785e-06	3.19154	1.56275e-06	3.25087	1.54341e-06
2	190.34	190.34	88.68	83.77	80.19	sp|P00548|KPYK_CHICK	Pyruvate kinase muscle isozyme OS=Gallus gallus GN=PKM2 PE=2 SV=2	CHICK	255		PKM2	1.6293	1.97681e-08	1.70608	1.22373e-08	1.78649	4.25072e-09	0.981748	0.468463	1.64437	1.20896e-08	1.7378	8.5578e-09	1.8197	2.73062e-09
3	171.29	171.34	29.69	20.07	16.77	tr|F1NDL1|F1NDL1_CHICK	Uncharacterized protein (Fragment) OS=Gallus gallus PE=4 SV=1	CHICK	102		EIF3EIP	20.7014	2.00286e-08	34.9945	4.832e-11	24.8886	2.82396e-09	0.744732	0.508248	20.5116	2.56776e-08	35.3183	4.60341e-11	23.9883	3.50662e-09
4	156.49	156.49	88.19	87.4	81.36	sp|P00565|KCRM_CHICK	Creatine kinase M-type OS=Gallus gallus GN=CKM PE=2 SV=1	CHICK	260		CKM	1.5417	6.66134e-16	1.69044	4.44089e-16	1.7378	0	0.972747	0.0279077	1.6293	0	1.8197	0	1.8197	0
5	133.63	133.8	21.08	10.49	8.843	tr|A6BM71|A6BM71_CHICK	Connectin (Fragment) OS=Gallus gallus GN=TTN PE=2 SV=1	CHICK	70		TTN	9.28966	6.92957e-12	15.5597	0	12.5892	0	0.544503	0.0571734	8.55067	3.61555e-12	15.1356	0	12.2462	0
6	126.45	126.52	72.43	67.44	67.28	tr|F1NN63|F1NN63_CHICK	Uncharacterized protein OS=Gallus gallus GN=PGM1 PE=4 SV=1	CHICK	126		PGM1	1.55597	1.87991e-08	1.77011	1.91448e-09	1.77011	2.72825e-09	0.981748	0.655708	1.57036	1.45453e-08	1.77011	2.15524e-09	1.7378	3.52604e-09
7	114.26	114.26	48.62	43.1	39.72	tr|F1NNW0|F1NNW0_CHICK	Uncharacterized protein OS=Gallus gallus GN=MYOM2 PE=4 SV=1	CHICK	84		MYOM2	14.7231	0	16.7494	0	16.4437	0	0.452898	0.0694313	15.2757	0	17.0608	0	17.0608	0
8	113.93	113.93	83.48	76.88	70.57	sp|P00356|G3P_CHICK	Glyceraldehyde-3-phosphate dehydrogenase OS=Gallus gallus GN=GAPDH PE=2 SV=3	CHICK	133		GAPDH	42.462	7.4829e-14	49.2039	2.22045e-16	36.6438	5.63904e-12	0.619441	0.000360739	43.6516	4.9516e-14	52.9663	2.22045e-16	37.325	1.1273e-11
9	102.39	102.47	56.41	53.18	48.61	sp|P20111|ACTN2_CHICK	Alpha-actinin-2 OS=Gallus gallus GN=ACTN2 PE=2 SV=1	CHICK	76		ACTN2	16.5959	0	18.8799	0	13.3045	4.44089e-16	0.772681	0.97837	17.2187	0	19.2309	0	13.5519	6.66134e-16
10	97.97	98.01	72.94	67.37	62.6	sp|P68139|ACTS_CHICK	Actin, alpha skeletal muscle OS=Gallus gallus GN=ACTA1 PE=1 SV=1	CHICK	84		ACTA1	1.78649	0.0424942	2.58226	0.0229204	0.630957	0.567534	0.794328	0.194869	2.03236	0.0340076	2.37684	0.0766158	0.515229	0.416386
11	94.64	94.67	79.38	75.06	73.62	tr|F1NU17|F1NU17_CHICK	Phosphoglycerate kinase OS=Gallus gallus GN=PGK1 PE=3 SV=1	CHICK	105		PGK1	48.7528	0	51.9996	0	55.4626	0	0.630957	0.0210706	51.0505	0	51.9996	0	54.4503	0
12	89.4	89.46	71.17	69.97	66.37	tr|F1NW35|F1NW35_CHICK	L-lactate dehydrogenase (Fragment) OS=Gallus gallus GN=LDHA PE=3 SV=1	CHICK	91		LDHA	46.1318	7.9041e-08	50.5825	6.91773e-08	48.7528	4.75814e-08	0.597035	0.585033	48.3059	5.46615e-08	52.4808	4.73328e-08	49.2039	4.85532e-08
13	88.6	88.63	41.64	33.49	31.07	tr|F1NX83|F1NX83_CHICK	Uncharacterized protein (Fragment) OS=Gallus gallus GN=AGL PE=4 SV=1	CHICK	57		AGL	44.4631	0	49.2039	0	46.9894	0	0.597035	0.117615	45.7088	0	47.4242	0	47.4242	0
14	85.01	85.58	94.72	87.32	83.45	sp|P04268|TPM1_CHICK	Tropomyosin alpha-1 chain OS=Gallus gallus GN=TPM1 PE=1 SV=2	CHICK	115		TPM1	54.4503	0	58.0764	0	57.0164	0	0.428549	0.020287	56.4937	0	58.6138	0	58.0764	0
15	75.3	75.3	64.01	59.86	59.67	tr|F1NIJ6|F1NIJ6_CHICK	Glucose-6-phosphate isomerase OS=Gallus gallus GN=GPI PE=3 SV=1	CHICK	70		GPI	46.1318	8.91199e-06	35.9749	6.85857e-05	46.5586	7.28476e-06	0.519996	0.558339	47.863	4.9762e-06	38.3707	2.65267e-05	47.4242	6.40168e-06
16	71.48	71.48	46.51	35.03	32.31	tr|F1P0S8|F1P0S8_CHICK	Phosphorylase OS=Gallus gallus GN=PYGB PE=3 SV=1	CHICK	95		PYGB	35.3183	1.16481e-08	32.8095	6.09763e-07	31.9154	1.45919e-07	0.660694	0.179969	35.9749	1.21474e-07	31.9154	1.64279e-06	32.2107	1.33035e-07
17	69.89	69.89	91.53	83.06	83.06	sp|P00940|TPIS_CHICK	Triosephosphate isomerase OS=Gallus gallus GN=TPI1 PE=1 SV=2	CHICK	65		TPI1	30.1995	1.43041e-12	24.2103	2.67249e-09	30.479	1.09031e-11	0.529663	0.460243	32.2107	9.49907e-13	24.8886	3.56498e-09	28.0543	2.46136e-10
18	68.36	68.36	52.79	44.58	43.5	tr|F1NWP3|F1NWP3_CHICK	Heat shock cognate 71 kDa protein OS=Gallus gallus GN=HSPA8 PE=3 SV=1	CHICK	52		HSPA8	13.4277	7.26206e-05	11.4815	0.000194729	11.695	0.000162353	0.331131	0.303964	13.6773	5.98435e-05	11.3763	0.000108697	7.72681	0.102221
19	65.14	67.18	83.71	73.11	69.7	sp|P08250|APOA1_CHICK	Apolipoprotein A-I OS=Gallus gallus GN=APOA1 PE=1 SV=2	CHICK	54		APOA1	0.0465586	4.19429e-11	0.0648634	7.31188e-11	0.0928966	2.22045e-16	0.972747	0.735437	0.0619441	3.57492e-14	0.049204	7.74114e-12	0.103753	3.02883e-10
20	63.44	63.46	62.17	57.61	56.09	tr|F1NJ08|F1NJ08_CHICK	Vimentin OS=Gallus gallus GN=VIM PE=3 SV=1	CHICK	38		VIM	3.10456	7.95606e-05	0.77983	0.994943	2.01372	0.0223642	0.744732	0.0623652	4.05509	2.81087e-07	1.34276	0.654558	2.63027	0.000160856
21	57.81	57.81	38.03	30.08	27.57	sp|P13585|AT2A1_CHICK	Sarcoplasmic/endoplasmic reticulum calcium ATPase 1 OS=Gallus gallus GN=ATP2A1 PE=2 SV=2	CHICK	39		ATP2A1	1.43219	0.374621	1.94089	0.179853	0.322107	0.343591	1.22462	0.618305	1.59956	0.346262	1.64437	0.347693	0.672977	0.712137
22	57.47	59.62	29.15	20.11	18.83	tr|F1N9Z6|F1N9Z6_CHICK	Uncharacterized protein OS=Gallus gallus GN=MYOM1 PE=4 SV=1	CHICK	37		MYOM1	1.70608	0.399964	2.07014	0.312497	2.93765	0.219972	0.912011	0.866092	2.29087	0.278378	2.26987	0.279801	2.67917	0.239468
23	56.32	56.32	77.84	68.56	64.95	sp|P05081|KAD1_CHICK	Adenylate kinase isoenzyme 1 OS=Gallus gallus GN=AK1 PE=1 SV=1	CHICK	56		AK1	38.3707	0.00195942	45.7088	0.00062626	47.863	0.00056467	0.625173	0.533212	40.1791	0.0020463	46.9894	0.000531204	46.1318	0.000563832
24	55.68	55.74	46.5	34.63	32.68	sp|P19121|ALBU_CHICK	Serum albumin OS=Gallus gallus GN=ALB PE=1 SV=2	CHICK	38		ALB	0.879022	0.37577	1.21339	0.47527	1.80302	0.581046	1.05682	0.543688	1.45881	0.949965	1.21339	0.569184	1.85353	0.493139
25	55.11	101.12	82.72	73.96	71.2	tr|F1NZ78|F1NZ78_CHICK	Alpha-enolase OS=Gallus gallus GN=ENO1 PE=3 SV=1	CHICK	88		ENO1	4.83059	0.320641	4.74242	0.312497	6.79204	0.260879	0.529663	0.940593	5.10505	0.296815	5.7544	0.279531	6.36796	0.2637
26	46.88	46.9	74.41	72.44	70.08	sp|Q5ZLN1|PGAM1_CHICK	Phosphoglycerate mutase 1 OS=Gallus gallus GN=PGAM1 PE=1 SV=3	CHICK	53		PGAM1	57.0164	2.88537e-09	57.0164	3.29198e-09	55.4626	4.42919e-09	0.405508	0.391762	57.0164	2.92931e-09	52.9663	5.1983e-09	54.9541	3.76755e-09
27	46.29	46.38	80.33	63.11	63.11	tr|O93601|O93601_CHICK	Apolipoprotein AIV OS=Gallus gallus GN=apoAIV PE=2 SV=1	CHICK	29		apoAIV	0.0483059	1.53781e-10	0.0731139	6.52904e-07	0.0619441	9.47485e-06	0.946237	0.452495	0.0559758	9.6379e-06	0.0772681	1.89399e-07	0.0597035	2.02968e-05
28	45.59	45.59	47.15	38.71	33.13	tr|Q5ZMU9|Q5ZMU9_CHICK	Valosin containing protein OS=Gallus gallus GN=vcp PE=2 SV=1	CHICK	28		vcp	6.36796	3.70545e-05	5.54626	6.23554e-05	7.44732	4.57102e-08	0.666807	0.42037	8.01678	6.65748e-08	6.60694	2.90635e-06	7.7983	4.37996e-07
29	36.42	36.56	31.73	23.08	21.02	sp|P11501|HS90A_CHICK	Heat shock protein HSP 90-alpha OS=Gallus gallus GN=HSP90AA1 PE=3 SV=3	CHICK	21		HSP90AA1	1.83654	0.641155	1.49969	0.945524	0.990832	0.0964685	0.912011	0.74755	2.05116	0.190349	1.78649	0.594733	0.92045	0.136172
30	36.21	36.21	85.71	85.71	81.55	sp|P02609|MLRS_CHICK	Myosin regulatory light chain 2, skeletal muscle isoform OS=Gallus gallus GN=MYLPF PE=1 SV=2	CHICK	27		MYLPF	7.87046	3.88616e-05	1.39316	0.436491	3.59749	0.0278287	0.387258	0.404667	8.55067	5.06491e-05	1.70608	0.1816	4.05509	0.0173432
31	34.64	34.64	38.1	28.48	24.71	tr|Q90YA3|Q90YA3_CHICK	6-phosphofructokinase OS=Gallus gallus GN=pfk PE=2 SV=1	CHICK	22		pfk	5.01187	6.85862e-06	8.16582	2.23205e-09	9.37562	3.28597e-10	0.801678	0.407567	5.54626	5.86938e-07	7.44732	1.6312e-09	9.2045	2.38437e-10
32	33.75	41.2	50.97	42.12	40.82	sp|P02542|DESM_CHICK	Desmin OS=Gallus gallus GN=DES PE=1 SV=1	CHICK	27		DES	18.0302	3.85989e-08	12.2462	7.43835e-07	15.417	4.75584e-07	0.487529	0.482098	19.0546	1.91389e-07	11.8032	1.48948e-05	18.7068	3.59641e-08
33	30.89	30.93	24.81	7.942	7.633	sp|P13538|MYSS_CHICK	Myosin heavy chain, skeletal muscle, adult OS=Gallus gallus PE=1 SV=4	CHICK	25		MYH6	4.32514	0.217413	8.47227	0.0662727	5.59758	0.127699	0.648634	0.0555726	3.69828	0.214341	12.8233	0.0434999	6.54636	0.120318
34	30.66	30.78	24.91	15.9	14.84	sp|P16419|MYPC2_CHICK	Myosin-binding protein C, fast-type OS=Gallus gallus GN=MYBPC2 PE=1 SV=3	CHICK	18		MYBPC2	5.10505	0.00656905	13.4277	9.90837e-08	9.54993	6.11651e-05	0.679204	0.11508	5.24808	0.00247757	13.6773	3.60826e-08	8.87156	2.86483e-05
35	30.56	30.56	76.47	56.62	56.62	tr|F1NLT9|F1NLT9_CHICK	Histone H2A (Fragment) OS=Gallus gallus GN=HIST2H2AC PE=3 SV=1	CHICK	23		HIST2H2AC	0.0212814	0.0363304	0.0444631	0.00158591	0.0158489	0.0258526	1.15878	0.931358	0.0224905	0.0608304	0.0515229	0.0191794	0.0387258	0.0158443
36	29.77	29.79	62.91	49.55	45.99	tr|E1BVT3|E1BVT3_CHICK	Malate dehydrogenase OS=Gallus gallus GN=MDH2 PE=3 SV=1	CHICK	24		MDH2	19.2309	6.56702e-05	16.293	0.000141975	26.3027	5.17031e-08	0.879022	0.975777	22.08	4.11234e-05	17.2187	4.46623e-05	25.5859	5.83701e-06
37	29.6	29.6	73.58	64.77	60.62	sp|Q00649|HSPB1_CHICK	Heat shock protein beta-1 OS=Gallus gallus GN=HSPB1 PE=2 SV=1	CHICK	19		HSPB1	0.570164	0.22867	0.801678	0.542786	0.972747	0.95593	0.946237	0.864615	0.685488	0.351296	0.824138	0.585504	1.09648	0.747853
38	28.35	28.43	64.14	52.19	52.19	tr|Q7ZZH5|Q7ZZH5_CHICK	Fast skeletal muscle troponin T isoform OS=Gallus gallus PE=4 SV=1	CHICK	21		TNNT3	25.3513	0.011205	28.5759	0.0112898	32.2107	0.0100396	0.474242	0.373213	28.5759	0.0111906	27.0396	0.0113482	29.9226	0.0102959
39	27.85	27.85	37.74	28.71	22.51	tr|F1P0N2|F1P0N2_CHICK	AMP deaminase 1 OS=Gallus gallus GN=AMPD1 PE=4 SV=1	CHICK	14		AMPD1	21.0863	6.09182e-07	24.4343	5.35636e-08	16.4437	1.14607e-06	0.549541	0.0796411	19.7697	3.83673e-07	23.7684	3.21471e-08	15.8489	8.27183e-07
40	27.46	27.49	45.25	33.94	33.94	tr|F1NZ04|F1NZ04_CHICK	Uncharacterized protein OS=Gallus gallus GN=BIN1 PE=4 SV=1	CHICK	15		BIN1	1.09648	0.886563	1.58489	0.0628493	2.07014	0.0329958	1.1272	0.455099	1.64437	0.051841	1.92309	0.00730508	2.03236	0.0231337
41	27.12	27.12	64.12	50.38	45.04	tr|F1NF31|F1NF31_CHICK	Histone H2B (Fragment) OS=Gallus gallus GN=H2B-VII PE=3 SV=1	CHICK	31		H2B-VII	0.0226987	0.000488187	0.0461318	0.00413107	0.0159956	4.68994e-05	0.954993	0.808645	0.0187068	0.000597505	0.0253513	0.00106278	0.0255859	1.53951e-05
42	27	35.75	61.1	41.29	36.28	sp|P11009|KCRS_CHICK	Creatine kinase S-type, mitochondrial OS=Gallus gallus GN=CKMT2 PE=1 SV=2	CHICK	29		CKMT2	21.0863	1.3074e-07	18.8799	3.72741e-08	25.8226	2.31495e-09	0.291072	0.121751	22.4905	1.18551e-08	19.4089	3.54708e-08	26.546	2.85159e-09
43	26.4	26.46	56.47	35.46	34.33	sp|Q5ZLC5|ATPB_CHICK	ATP synthase subunit beta, mitochondrial OS=Gallus gallus GN=ATP5B PE=1 SV=1	CHICK	18		ATP5B	0.390841	0.324288	0.496592	0.297281	0.280543	0.179291	1.11686	0.513677	0.630957	0.459458	0.42462	0.458494	0.401791	0.310511
44	25.68	26.25	67.19	48.6	38.25	tr|H9KYT6|H9KYT6_CHICK	Uncharacterized protein (Fragment) OS=Gallus gallus GN=LOC431010 PE=4 SV=1	CHICK	14		LOC431010	2.0893	0.423476	1.92309	0.998647	1.87068	0.671097	0.847227	0.691038	2.93765	0.0520459	2.42103	0.576879	2.14783	0.498366
45	25.26	25.26	100	100	100	tr|Q92007|Q92007_CHICK	Aldolase A (Fragment) OS=Gallus gallus GN=aldolase C PE=2 SV=1	CHICK	23		ALDOA	34.0408	0.238446	39.8107	0.0221864	42.8549	0.0494043	0.340408	0.390969	34.6737	0.208262	39.8107	0.018271	41.6869	0.040558
46	24.78	24.78	34.67	22.99	19.53	tr|F1P5H0|F1P5H0_CHICK	Uncharacterized protein (Fragment) OS=Gallus gallus GN=LDB3 PE=4 SV=1	CHICK	22		LDB3	16.4437	7.77206e-05	19.9526	4.58053e-05	19.2309	6.68632e-05	0.226986	0.147623	17.7011	6.14284e-05	19.7697	4.8127e-05	18.197	5.40368e-05
47	24.71	26.85	20.2	8.578	6.396	tr|Q90WF0|Q90WF0_CHICK	CgABP260 OS=Gallus gallus PE=2 SV=1	CHICK	15		LOC395260	0.310456	0.0175627	0.444631	0.120537	0.180302	0.00616857	1.22462	0.476793	0.220801	0.0154384	0.280543	0.0416073	0.138038	0.000878418
48	24.45	24.47	32.08	21.43	20.65	tr|O57660|O57660_CHICK	CFR-associated protein p70 OS=Gallus gallus PE=2 SV=1	CHICK	13		HADHA	0.272898	0.187454	0.331131	0.217645	0.220801	0.162142	1.03753	0.923403	0.328095	0.215748	0.310456	0.206544	0.231207	0.166981
49	24.33	24.36	25.17	14.34	12	tr|F1NFS0|F1NFS0_CHICK	Elongation factor 2 OS=Gallus gallus GN=EEF2 PE=4 SV=1	CHICK	13		EEF2	5.05825	0.00868523	5.91562	0.0045488	5.49541	0.00935767	1.25892	0.304653	4.87529	0.0215262	4.92039	0.0320021	5.97035	0.00261848
50	24.09	24.09	50.29	40	40	tr|F1NYI2|F1NYI2_CHICK	Uncharacterized protein OS=Gallus gallus GN=FBP2 PE=3 SV=1	CHICK	17		FBP2	44.8745	1.94966e-07	46.9894	1.29306e-07	51.0505	1.38173e-07	0.448745	0.0787406	45.7088	2.08709e-08	46.9894	1.64151e-08	48.3059	8.19927e-08
51	23.82	23.85	30.95	22.92	21.43	tr|Q6B344|Q6B344_CHICK	Annexin OS=Gallus gallus PE=2 SV=1	CHICK	16		ANXA6	0.20893	0.588211	0.469894	0.922559	0.630957	0.85064	1.14815	0.284775	0.194089	0.560757	0.428549	0.928499	0.660694	0.716124
52	23.59	23.6	35.05	23.17	21.58	sp|Q8JG64|PDIA3_CHICK	Protein disulfide-isomerase A3 OS=Gallus gallus GN=PDIA3 PE=2 SV=1	CHICK	14		PDIA3	0.597035	0.249949	0.937562	0.593036	0.586138	0.174509	0.801678	0.790993	0.325087	0.0653534	1.08643	0.985756	0.376704	0.125607
53	23.41	23.44	26.75	23.31	19.62	tr|Q8AYI3|Q8AYI3_CHICK	Aconitase OS=Gallus gallus GN=ACO2 PE=2 SV=1	CHICK	11		ACO2	0.855067	0.811518	0.787046	0.642846	1.25892	0.0585182	1.0666	0.614129	1.04713	0.594349	0.772681	0.905666	1.30617	0.152735
54	23.33	23.42	34.9	24.05	21.52	tr|F1NI22|F1NI22_CHICK	ATP synthase subunit alpha OS=Gallus gallus GN=ATP5A1 PE=3 SV=1	CHICK	14		ATP5A1	0.207014	3.539e-06	0.167494	1.67467e-06	0.0564937	8.95398e-08	1.22462	0.645002	0.165959	0.00277174	0.233346	4.2959e-06	0.1	5.7892e-07
55	23.2	23.2	41.5	33.25	31.8	sp|P00504|AATC_CHICK	Aspartate aminotransferase, cytoplasmic OS=Gallus gallus GN=GOT1 PE=1 SV=3	CHICK	13		GOT1	6.54636	8.16223e-07	10.8643	2.84582e-08	11.272	2.19713e-08	0.77983	0.659337	6.91831	2.51886e-06	10.5682	4.2577e-08	11.1686	3.00306e-08
56	23.14	23.18	38.41	28.33	28.33	tr|F1N9H4|F1N9H4_CHICK	Elongation factor 1-alpha (Fragment) OS=Gallus gallus GN=EEF1A2 PE=3 SV=1	CHICK	15		EEF1A2	5.15229	0.244242	9.54993	0.0351709	8.70964	0.0177741	1.07647	0.456467	5.19996	0.371729	8.16582	0.156842	7.87046	0.0703082
57	22.65	24.68	35.56	23.7	19.85	tr|F1NZ86|F1NZ86_CHICK	Stress-70 protein, mitochondrial OS=Gallus gallus GN=HSPA9 PE=3 SV=1	CHICK	13		HSPA9	0.343558	0.0182452	0.380189	0.00481997	1	0.64168	1.02802	0.849388	0.724436	0.149798	0.432514	0.0135195	0.737904	0.093561
58	22.12	22.14	59.79	57.67	57.67	tr|D5M8S2|D5M8S2_CHICK	DJ-1 OS=Gallus gallus GN=DJ-1 PE=2 SV=1	CHICK	16		DJ-1	28.3139	9.11272e-06	32.2107	7.78423e-06	36.6438	4.18235e-06	0.272898	0.0911701	29.3765	8.66368e-06	36.3078	6.6696e-06	39.8107	3.58048e-06
59	21.92	21.94	46.62	43.92	39.86	tr|F1N9X1|F1N9X1_CHICK	Uncharacterized protein (Fragment) OS=Gallus gallus GN=HBG2 PE=3 SV=1	CHICK	18		HBG2	0.60256	0.371741	1.83654	0.566203	1.2942	0.271049	1.14815	0.946868	0.887156	0.203417	1.51356	0.528804	1.09648	0.281542
60	21.62	21.66	24.19	14.5	12.24	tr|P79757|P79757_CHICK	Connectin/titin (Fragment) OS=Gallus gallus GN=770859 PE=2 SV=1	CHICK	13		TTN	14.5881	3.06358e-05	23.7684	2.61705e-08	17.8649	1.62547e-06	0.83946	0.891136	15.5597	1.12101e-05	22.6987	5.75155e-09	16.7494	4.21889e-06
61	21.21	21.31	38.43	24.2	24.2	sp|Q90577|SRCA_CHICK	Sarcalumenin OS=Gallus gallus GN=SRL PE=2 SV=1	CHICK	13		SRL	0.0619441	1.39982e-05	0.220801	0.000365723	0.0474242	2.36654e-05	1.03753	0.856709	0.0469894	0.00023383	0.275423	0.000558169	0.0625173	3.10458e-05
62	20.42	20.42	35.77	32.85	27.74	sp|P53449|ALDOC_CHICK	Fructose-bisphosphate aldolase C (Fragment) OS=Gallus gallus GN=ALDOC PE=2 SV=1	CHICK	28		ALDOC	38.0189	0.0998048	39.0841	0.0926965	39.4457	0.098302	0.169044	0.270305	36.6438	0.0948347	40.9261	0.0918881	37.325	0.0953248
63	20.39	20.39	65.49	59.86	59.86	sp|P01994|HBA_CHICK	Hemoglobin subunit alpha-A OS=Gallus gallus GN=HBAA PE=1 SV=2	CHICK	13		HBAD	0.331131	0.070153	0.772681	0.789795	0.666807	0.612584	0.751623	0.529728	0.613762	0.338296	0.83946	0.981289	0.625173	0.591518
64	19.62	19.63	42.81	40.12	36.23	sp|Q5ZME2|MDHC_CHICK	Malate dehydrogenase, cytoplasmic OS=Gallus gallus GN=MDH1 PE=2 SV=1	CHICK	16		MDH1	11.272	0.000334666	14.9969	2.543e-05	18.5353	7.71765e-06	0.963829	0.80373	11.695	7.51918e-05	16.5959	9.80973e-06	19.7697	4.99275e-06
65	18.57	18.57	55.76	52.73	52.73	tr|D0EKR3|D0EKR3_CHICK	Peptidyl-prolyl cis-trans isomerase OS=Gallus gallus PE=2 SV=1	CHICK	20		PPIA	0.0972747	1.42383e-05	0.0855067	1.25562e-05	0.0416869	4.43613e-06	0.937562	0.593315	0.0862978	1.0174e-05	0.0794328	1.23661e-05	0.0353183	0.000250933
66	18.5	18.52	51.98	37	33.92	tr|F1NBV1|F1NBV1_CHICK	Peroxiredoxin-6 (Fragment) OS=Gallus gallus GN=PRDX6 PE=4 SV=1	CHICK	12		PRDX6	8.31764	0.00310349	10.1859	0.000923161	13.5519	8.93325e-05	0.505825	0.679151	6.13762	0.0963596	9.63829	0.0011138	9.72747	0.00190931
67	17.75	17.79	34.38	21.64	19.2	sp|Q5ZL72|CH60_CHICK	60 kDa heat shock protein, mitochondrial OS=Gallus gallus GN=HSPD1 PE=1 SV=1	CHICK	9		HSPD1	0.277971	0.0105104	0.188799	0.00464896	0.49204	0.0190636	0.862979	0.69075	0.405508	0.0435359	0.349945	0.0308509	0.912011	0.52623
68	16.66	16.67	65.57	37.16	32.24	sp|P68246|TNNI2_CHICK	Troponin I, fast skeletal muscle OS=Gallus gallus GN=TNNI2 PE=1 SV=2	CHICK	15		TNNI2	25.8226	5.91383e-09	29.3765	2.18981e-09	26.7917	3.06339e-09	0.263027	0.196862	28.3139	3.30323e-09	31.0456	1.56469e-09	29.1072	2.25768e-09
69	16.35	16.35	62.03	57.22	51.34	tr|E1C6C1|E1C6C1_CHICK	Uncharacterized protein OS=Gallus gallus GN=PEBP1 PE=4 SV=1	CHICK	16		PEBP1	5.80764	0.0120403	6.79204	0.00315423	8.79023	0.011673	0.685488	0.387182	6.85488	0.0572068	7.37904	0.00528775	8.3946	0.0564338
70	16.11	16.12	30.96	20.15	20.15	sp|Q8JFP1|IF4A2_CHICK	Eukaryotic initiation factor 4A-II OS=Gallus gallus GN=EIF4A2 PE=2 SV=1	CHICK	9		EIF4A2	20.893	0.000371846	21.4783	0.00139979	20.5116	0.000287849	1.67494	0.171733	21.8776	0.000161268	21.4783	0.00156455	21.0863	0.000242342
71	16.05	16.07	32.66	25.68	24.32	sp|P09244|TBB7_CHICK	Tubulin beta-7 chain OS=Gallus gallus PE=2 SV=1	CHICK	8		TUB7	0.0319154	0.00194789	0.108643	0.000997313	0.0432514	9.72637e-05	1.00925	0.874564	0.0237684	0.000560201	0.337287	0.0027199	0.17378	0.00107024
72	15.68	15.68	53.99	46.01	46.01	sp|P02588|TNNC2_CHICK	Troponin C, skeletal muscle OS=Gallus gallus GN=TNNC2 PE=1 SV=3	CHICK	18		TNNC2	30.479	0.000487483	30.761	0.000477472	26.7917	0.00222604	0.591562	0.658384	31.0456	0.000399785	36.3078	0.000369377	29.1072	0.000605795
73	15.05	15.06	24.05	14.6	13.23	tr|E1BV34|E1BV34_CHICK	Uncharacterized protein OS=Gallus gallus GN=LOC422173 PE=4 SV=1	CHICK	8		LOC422173	0.870964	0.545735	0.862979	0.360075	0.847227	0.503953	0.954993	0.577454	0.92045	0.810119	0.895365	0.580537	0.77983	0.167605
74	14.8	14.83	24.08	16.38	16.38	tr|E1BT93|E1BT93_CHICK	Uncharacterized protein OS=Gallus gallus GN=ALDH2 PE=3 SV=1	CHICK	8		ALDH2	3.31131	0.00940905	3.90841	0.011241	5.01187	0.000959957	0.809096	0.47809	3.46737	0.0106393	4.2462	0.0229439	5.7544	0.00103517
75	14.65	14.65	59.04	55.42	48.8	sp|P21566|COF2_CHICK	Cofilin-2 OS=Gallus gallus GN=CFL2 PE=1 SV=2	CHICK	11		CFL2	1.97697	0.0411185	3.10456	0.0298588	5.97035	0.00120105	0.334195	0.345964	2.83139	0.0388562	3.31131	0.021574	6.0256	0.00090275
76	14.38	14.38	23.97	21.92	19.18	tr|F1P3F1|F1P3F1_CHICK	Adenosylhomocysteinase (Fragment) OS=Gallus gallus GN=AHCY PE=3 SV=1	CHICK	10		AHCY	0.809096	0.933142	0.570164	0.61829	0.613762	0.772311	0.744732	0.517454	0.510505	0.644351	0.448745	0.488981	0.685488	0.769
77	14.17	57.3	50.63	39.12	35.49	tr|Q7SX63|Q7SX63_CHICK	Heat shock protein 70 OS=Gallus gallus GN=HSP70 PE=3 SV=1	CHICK	46		HSP70	1.1272	0.845114	1.30617	0.583216	1.7378	0.196653	0.879022	0.792558	1.13763	0.718045	1.44544	0.499176	1.51356	0.620238
78	14.06	14.06	19.24	10.63	10.63	tr|F1P456|F1P456_CHICK	Uncharacterized protein (Fragment) OS=Gallus gallus GN=NPEPPS PE=4 SV=1	CHICK	7		NPEPPS	0.981748	0.782249	1.01859	0.836852	0.772681	0.613134	1.11686	0.380719	0.92045	0.859868	1.09648	0.66682	0.765597	0.344851
79	13.96	13.98	42.92	25.57	15.98	tr|F1NME1|F1NME1_CHICK	Uncharacterized protein OS=Gallus gallus GN=LOC427896 PE=3 SV=1	CHICK	7		H1	0.049204	0.0259438	0.0666807	0.0804879	0.0353183	0.00106157	0.92045	0.703864	0.060256	0.0295848	0.0505825	0.0579633	0.0625173	0.000888001
80	13.91	13.98	25.11	13.55	11.57	sp|P13648|LMNA_CHICK	Lamin-A OS=Gallus gallus GN=LMNA PE=2 SV=1	CHICK	7		LMNA	6.25173	0.00032853	5.39511	0.000389428	6.66807	0.000178374	1.1695	0.463099	6.25173	0.000308892	6.08135	0.00014821	7.65597	0.000133578
81	13.85	13.88	23.52	9.515	7.313	sp|P12003|VINC_CHICK	Vinculin OS=Gallus gallus GN=VCL PE=1 SV=4	CHICK	7		VCL	1.25892	0.455696	0.731139	0.84095	1.33045	0.338449	1.01859	0.736838	1.28233	0.47381	1.19124	0.553734	1.72187	0.0868439
82	13.81	13.81	29.17	11.18	9.869	tr|F1P336|F1P336_CHICK	Nucleolin (Fragment) OS=Gallus gallus GN=NCL PE=4 SV=1	CHICK	8		NCL	0.346737	0.000954725	0.18197	0.00255723	0.272898	0.00155864	1.0666	0.648346	0.248886	0.00563385	0.20893	0.000174038	0.165959	0.00135348
83	13.16	13.18	25.03	10.08	9.209	tr|F1NZJ2|F1NZJ2_CHICK	Uncharacterized protein (Fragment) OS=Gallus gallus GN=HK1 PE=3 SV=1	CHICK	8		HK1	3.87258	0.0951435	3.90841	0.189477	4.48745	0.226267	1.27057	0.868005	3.87258	0.198968	4.20727	0.161105	5.01187	0.0439429
84	12.65	12.66	27.18	18.06	18.06	sp|P09102|PDIA1_CHICK	Protein disulfide-isomerase OS=Gallus gallus GN=P4HB PE=1 SV=3	CHICK	9		P4HB	0.549541	0.284931	0.691831	0.667254	0.672977	0.60402	0.946237	0.918287	0.711214	0.670239	0.765597	0.832806	0.591562	0.436639
85	12.46	12.46	35.63	30.36	30.36	sp|Q5F3W6|1433G_CHICK	14-3-3 protein gamma OS=Gallus gallus GN=YWHAG PE=1 SV=1	CHICK	7		YWHAG	2.80543	0.35865	5.34564	0.233152	3.98107	0.282925	1.72187	0.687953	3.7325	0.281783	6.60694	0.198764	5.39511	0.222133
86	12.32	12.32	41.63	24.12	24.12	tr|E1BR10|E1BR10_CHICK	Uncharacterized protein OS=Gallus gallus GN=PRDX3 PE=4 SV=1	CHICK	8		PRDX3	2.63027	0.210785	1.36773	0.718268	2.63027	0.461188	1.1695	0.661869	3.10456	0.109236	1.69044	0.782285	2.70396	0.3786
87	12.13	12.14	38.51	33.11	30.07	sp|P50890|RSSA_CHICK	40S ribosomal protein SA OS=Gallus gallus GN=RPSA PE=3 SV=1	CHICK	11		RPSA	1.95885	0.55705	1.83654	0.612839	0.870964	0.933187	0.981748	0.90868	2.12814	0.566425	1.02802	0.756111	1.48594	0.846492
88	12.13	12.13	17.24	17.24	17.24	sp|P19204|CASQ2_CHICK	Calsequestrin-2 OS=Gallus gallus GN=CASQ2 PE=1 SV=1	CHICK	7		CASQ2	0.255859	0.00655433	0.416869	0.00677489	0.0824138	0.0374556	1.07647	0.824293	0.288403	0.0056115	0.465586	0.0117513	0.083946	0.0148748
89	12.08	12.1	30.52	20.19	19.01	tr|E1C453|E1C453_CHICK	Heterogeneous nuclear ribonucleoprotein K OS=Gallus gallus GN=HNRNPK PE=4 SV=1	CHICK	6		HNRNPK	0.549541	0.112671	0.346737	0.0458118	0.277971	0.0278042	0.912011	0.832686	0.591562	0.157059	0.580764	0.113863	0.457088	0.0614754
90	12.07	12.09	24.61	18.57	18.57	tr|F1NXR6|F1NXR6_CHICK	Uncharacterized protein (Fragment) OS=Gallus gallus PE=3 SV=1	CHICK	7		LOC100857858	3.94457	0.175689	4.01791	0.174077	3.22107	0.20407	1.14815	0.771454	3.87258	0.177683	5.05825	0.149642	2.85759	0.225384
91	12	12.01	58.17	46.41	46.41	sp|O57535|NDK_CHICK	Nucleoside diphosphate kinase OS=Gallus gallus PE=2 SV=1	CHICK	8		NME2	0.870964	0.83811	1.35519	0.446282	0.816582	0.868727	1.31826	0.726385	1.1695	0.583751	1.39316	0.508344	0.642688	0.720208
92	11.89	11.94	29.65	15.49	13.94	tr|Q5ZL82|Q5ZL82_CHICK	Isocitrate dehydrogenase [NADP] OS=Gallus gallus GN=RCJMB04_7e11 PE=2 SV=1	NADP	7		IDH	0.11272	0.000158221	0.143219	0.000695007	0.0349945	4.94701e-05	1.11686	0.711228	0.0801678	0.000456897	0.12942	0.00934544	0.0862978	0.00017914
93	11.88	11.89	43.86	39.47	39.47	sp|Q5F3N1|PIMT_CHICK	Protein-L-isoaspartate(D-aspartate) O-methyltransferase OS=Gallus gallus GN=PCMT1 PE=2 SV=3	CHICK	6		PCMT1	8.3946	0.000977397	9.90832	0.000603657	9.90832	0.000776259	0.816582	0.445632	7.87046	0.000830044	10.7647	0.000509526	9.54993	0.000612946
94	11.71	11.74	13.11	5.31	4.747	tr|E1BQZ7|E1BQZ7_CHICK	Uncharacterized protein OS=Gallus gallus GN=PHKA1 PE=4 SV=1	CHICK	6		PHKA1	20.5116	0.000159464	30.761	5.08899e-06	20.1372	7.85774e-05	0.510505	0.346293	21.0863	0.000155491	31.3329	6.14669e-06	20.7014	0.000135876
95	11.66	11.66	43.28	30.85	30.85	tr|F1NN16|F1NN16_CHICK	Uncharacterized protein (Fragment) OS=Gallus gallus GN=RPS7 PE=4 SV=1	CHICK	7		RPS7	0.496592	0.0449457	0.544503	0.0578586	0.301995	0.00392424	1.02802	0.874255	0.440555	0.0248289	0.387258	0.011521	0.570164	0.0123758
96	11.62	11.62	11.38	6.295	5.085	tr|F1NP23|F1NP23_CHICK	Uncharacterized protein (Fragment) OS=Gallus gallus GN=NID1 PE=4 SV=1	CHICK	7		NID1	0.847227	0.852278	0.831764	0.957932	0.809096	0.998204	0.990832	0.893438	0.816582	0.938968	0.855067	0.859869	0.809096	0.974019
97	11.53	13.89	56.03	53.19	52.48	sp|P02001|HBAD_CHICK	Hemoglobin subunit alpha-D OS=Gallus gallus GN=HBAD PE=1 SV=1	CHICK	9		HBAA	0.49204	0.641241	0.862979	0.564459	0.794328	0.579665	1.40605	0.425427	0.855067	0.536804	0.831764	0.617743	0.487529	0.651971
98	11.49	11.57	19.43	8.011	6.906	tr|Q5ZME3|Q5ZME3_CHICK	Uncharacterized protein OS=Gallus gallus GN=PHKB PE=2 SV=1	CHICK	8		PHKB	12.2462	0.000878571	19.7697	8.83272e-05	13.5519	0.000323329	0.49204	0.786966	12.1339	0.00102987	18.3654	0.000183913	12.2462	0.000302355
99	11.43	11.43	47.89	38.95	34.74	tr|F1N9Q2|F1N9Q2_CHICK	Uncharacterized protein (Fragment) OS=Gallus gallus GN=GLO1 PE=4 SV=1	CHICK	7		GLO1	58.0764	2.41324e-06	50.1187	3.30196e-05	57.544	8.27072e-06	2.60615	0.519042	55.9758	3.25036e-06	53.9511	3.15236e-05	58.0764	9.47815e-06
100	11.22	11.27	25	15.65	14.57	tr|F1P1N9|F1P1N9_CHICK	T-complex protein 1 subunit theta (Fragment) OS=Gallus gallus GN=CCT8 PE=3 SV=1	CHICK	7		CCT8	0.322107	0.0138164	0.188799	0.102053	0.108643	0.00416606	0.895365	0.691118	0.401791	0.0413921	0.194089	0.00636806	0.277971	0.0172263
101	11.12	11.12	27.55	18.37	18.37	sp|Q9W6H0|MIME_CHICK	Mimecan OS=Gallus gallus GN=OGN PE=2 SV=1	CHICK	6		OGN	0.613762	0.823008	0.928966	0.92718	1.2942	0.289644	1.05682	0.704582	1.02802	0.733488	1.00925	0.791527	1.27057	0.274497
102	11.11	11.14	31.17	24.38	17.9	tr|F1NT57|F1NT57_CHICK	Uncharacterized protein (Fragment) OS=Gallus gallus GN=AKR1B10 PE=4 SV=1	CHICK	7		AKR1B10	1.48594	0.487473	1.23595	0.671099	2.10863	0.304461	1.09648	0.842161	1.47231	0.49926	1.55597	0.456901	1.64437	0.416235
103	10.9	10.9	28.33	17.41	17.41	tr|E1BU93|E1BU93_CHICK	Uncharacterized protein OS=Gallus gallus GN=MYOZ1 PE=4 SV=1	CHICK	7		MYOZ1	3.66438	0.00576269	4.36516	0.00418395	3.7325	0.00410385	0.724436	0.172457	3.34195	0.00863835	4.52898	0.00168927	3.80189	0.00474383
104	10.76	51.79	48.42	30.11	25.32	tr|Q5ZJ15|Q5ZJ15_CHICK	Phosphorylase OS=Gallus gallus GN=RCJMB04_21l24 PE=2 SV=1	CHICK	73		PYGL	32.8095	0.0766304	39.4457	0.0771372	46.9894	0.0707453	0.912011	0.879184	34.9945	0.0775309	36.3078	0.0804491	46.1318	0.0711052
105	10.62	10.68	34.71	23.42	23.42	tr|F1NHB0|F1NHB0_CHICK	PDZ and LIM domain protein 3 OS=Gallus gallus GN=PDLIM3 PE=4 SV=1	CHICK	6		PDLIM3	6.19441	0.0384529	9.12011	0.0285983	11.1686	0.0209476	0.432514	0.640934	6.42688	0.0410745	9.72747	0.0264315	10.8643	0.0213269
106	10.61	10.62	24.31	15.1	12.67	tr|F1P0Y6|F1P0Y6_CHICK	Malic enzyme OS=Gallus gallus GN=ME1 PE=3 SV=1	CHICK	8		ME1	8.55067	2.20044e-05	11.4815	8.22778e-06	10.9648	9.05778e-06	0.724436	0.794152	8.55067	2.38261e-05	12.3595	5.58324e-06	10.8643	9.8691e-06
107	10.5	10.5	42.02	31.09	31.09	tr|E1BQM8|E1BQM8_CHICK	Uncharacterized protein OS=Gallus gallus GN=MYOZ3 PE=4 SV=1	CHICK	6		MYOZ3	10.666	0.00348413	16.4437	0.00038181	15.9956	0.00139318	1.14815	0.991651	11.272	0.00547013	13.8038	0.00200465	15.8489	0.00201703
108	10.28	10.29	29.94	21.75	21.75	tr|Q90885|Q90885_CHICK	Leucine zipper protein OS=Gallus gallus PE=2 SV=1	CHICK	6		PTRF	0.164437	0.0121372	0.337287	0.0345183	0.183654	0.0177138	0.625173	0.365621	0.285759	0.0231254	0.405508	0.0425886	0.169044	0.0133208
109	10.25	10.25	25.67	17.19	15.85	tr|F1P112|F1P112_CHICK	Uncharacterized protein (Fragment) OS=Gallus gallus GN=GDI2 PE=4 SV=1	CHICK	6		GDI2	1.55597	0.0263504	1.59956	0.0613571	1.43219	0.65373	0.972747	0.924383	1.58489	0.079149	1.43219	0.0733492	1.65959	0.0622897
110	10.24	10.29	25	12.41	10	tr|E1C597|E1C597_CHICK	Uncharacterized protein OS=Gallus gallus PE=4 SV=1	CHICK	5		MYBPH	5.91562	0.000156989	9.54993	2.52462e-05	3.80189	0.00163237	0.731139	0.526115	5.15229	0.000313358	8.01678	5.10254e-05	3.10456	0.0031924
111	10.19	10.2	29.79	19.47	15.34	sp|P17785|ANXA2_CHICK	Annexin A2 OS=Gallus gallus GN=ANXA2 PE=1 SV=2	CHICK	5		ANXA2	0.207014	0.00730258	0.288403	0.0134449	0.448745	0.039621	1.01859	0.90654	0.144544	0.00695021	0.285759	0.0120604	0.359749	0.0266422
112	10.16	10.19	27.56	14.37	14.37	tr|Q8JH65|Q8JH65_CHICK	UDP-glucose pyrophosphorylase OS=Gallus gallus PE=2 SV=1	CHICK	6		UGP2	2.12814	0.148813	2.26987	0.204032	2.63027	0.0687626	1.1695	0.837	2.33346	0.103577	2.85759	0.0538158	2.96483	0.0452107
113	10.1	10.12	39.8	31.84	25.87	tr|G1K326|G1K326_CHICK	Peroxiredoxin-1 (Fragment) OS=Gallus gallus GN=PRDX1 PE=4 SV=1	CHICK	8		PRDX1	0.505825	0.212636	0.824138	0.659379	1.11686	0.72917	1.04713	0.975072	0.630957	0.288547	0.912011	0.780526	1.33045	0.498815
114	10.08	10.1	38.27	23.46	23.46	tr|F1N9X5|F1N9X5_CHICK	Uncharacterized protein OS=Gallus gallus GN=RPS3 PE=3 SV=1	CHICK	6		RPS3	0.293765	0.0121124	0.251189	0.01472	0.0648634	0.0016005	1.02802	0.590305	0.187068	0.0669928	0.383707	0.0624295	0.105682	0.0108809
115	10.07	10.07	35.42	27.68	21.77	tr|E1BXS4|E1BXS4_CHICK	Uncharacterized protein OS=Gallus gallus GN=LOC424014 PE=4 SV=1	CHICK	6		LOC424014	3.94457	0.00380074	0.580764	0.492435	0.847227	0.620268	1.01859	0.953658	4.48745	0.00231167	0.912011	0.920691	0.862979	0.516617
116	10	12.02	59.46	56.76	56.76	tr|F2Z4K8|F2Z4K8_CHICK	Calmodulin (Fragment) OS=Gallus gallus GN=CALM PE=4 SV=1	CHICK	7		CALM	10.0925	0.0526716	12.1339	0.0394584	7.37904	0.0583	1.0666	0.627971	14.4544	0.0360835	14.1906	0.0345327	10.8643	0.0444321
117	9.89	9.89	33.33	26.75	26.75	tr|H9KZU3|H9KZU3_CHICK	Uncharacterized protein OS=Gallus gallus GN=LOC426545 PE=4 SV=1	CHICK	6		ADPRH	7.58578	0.000125413	10.8643	4.35169e-05	10.3753	3.67134e-05	0.636796	0.484507	6.42688	0.000222696	10	6.72568e-05	10.5682	4.27508e-05
118	9.83	9.88	17.46	7.256	7.256	tr|Q5ZJ70|Q5ZJ70_CHICK	Putative uncharacterized protein OS=Gallus gallus GN=RCJMB04_20e18 PE=2 SV=1	CHICK	5		PDCD6IP	0.564937	0.238839	0.642688	0.505548	0.275423	0.0830212	0.704693	0.904447	0.444631	0.380753	0.554626	0.494012	0.510505	0.0995578
119	9.81	12.15	9.708	4.265	3.479	tr|F1NJ23|F1NJ23_CHICK	Laminin subunit beta-1 (Fragment) OS=Gallus gallus GN=LAMB1 PE=4 SV=1	CHICK	7		LAMB1	0.118032	0.000848734	0.246604	0.00147291	0.147231	0.00113848	1.08643	0.593728	0.0831764	0.00288769	0.197697	0.00121234	0.145881	0.0056805
120	9.8	9.83	12.68	7.583	7.583	tr|F1NP63|F1NP63_CHICK	Uncharacterized protein (Fragment) OS=Gallus gallus GN=KPNB1 PE=4 SV=1	CHICK	5		KPNB1	0.816582	0.588654	1.90546	0.318656	0.887156	0.509645	1.41906	0.579507	1.13763	0.925698	1.87068	0.237955	1.20226	0.855654
121	9.37	9.37	36.45	29.82	29.82	tr|F1N9J1|F1N9J1_CHICK	Uncharacterized protein OS=Gallus gallus GN=GYG1 PE=4 SV=1	CHICK	7		GYG1	11.4815	0.0503416	18.0302	0.030261	20.7014	0.0227366	0.387258	0.690113	10.2802	0.0465414	16.1436	0.0260325	21.0863	0.021125
122	9.31	9.32	77.78	54.63	54.63	tr|F1NCK6|F1NCK6_CHICK	Histone H4 (Fragment) OS=Gallus gallus GN=H4 PE=3 SV=1	CHICK	8		H4	0.0672977	0.000242052	0.124738	0.000393285	0.0401791	0.000122582	1.0666	0.81824	0.0559758	0.000304395	0.0809096	0.000293844	0.0231206	0.0010306
123	9.12	9.12	19.07	15.53	15.53	sp|P08836|FPPS_CHICK	Farnesyl pyrophosphate synthase OS=Gallus gallus GN=FDPS PE=1 SV=2	CHICK	6		FDPS	17.2187	0.00193277	17.2187	0.00461394	17.378	0.00648617	0.134276	0.192228	20.7014	0.00123677	17.2187	0.00615694	18.8799	0.00294412
124	9.07	9.07	44.77	34.3	25.58	tr|F1NBU1|F1NBU1_CHICK	Uncharacterized protein (Fragment) OS=Gallus gallus GN=RPS16 PE=3 SV=1	CHICK	5		RPS16	0.235505	0.0577945	0.359749	0.0135801	0.108643	0.00217816	1	0.977229	0.340408	0.0136428	0.319154	0.0173822	0.0597035	0.00339145
125	9.02	9.04	25.23	12.9	12.9	tr|Q5F424|Q5F424_CHICK	Uncharacterized protein OS=Gallus gallus GN=CCT2 PE=2 SV=1	CHICK	5		CCT2	1.01859	0.475363	0.265461	0.199402	0.981748	0.797437	0.772681	0.926868	1.00925	0.624481	0.474242	0.718716	1.22462	0.376022
126	9.01	.	22.74	14.02	14.02	tr|F1NPU2|F1NPU2_CHICK	Uncharacterized protein (Fragment) OS=Gallus gallus GN=CRYL1 PE=4 SV=1	CHICK	5		CRYL1	6.60694	0.025612	5.91562	0.0267077	5.39511	0.0283283	1.15878	0.537105	6.48634	0.0239036	5.86138	0.0269007	5.49541	0.0292287
127	8.93	9.03	31.32	10.28	9.135	tr|F1NVW0|F1NVW0_CHICK	Lamin-B2 (Fragment) OS=Gallus gallus GN=LMNB2 PE=3 SV=1	CHICK	6		LMNB2	0.444631	0.282087	0.794328	0.971591	0.432514	0.443657	1.00925	0.904664	0.363078	0.175294	0.47863	0.608249	0.465586	0.511058
128	8.69	8.69	57.14	42.18	37.41	tr|E1C2Z4|E1C2Z4_CHICK	Uncharacterized protein OS=Gallus gallus GN=396123 PE=4 SV=1	CHICK	5		UBE2V1	1.04713	0.911011	2.0893	0.306239	1.51356	0.474033	0.963829	0.960806	1.2942	0.623145	1.94089	0.336127	1.8197	0.363817
129	8.62	8.63	40.54	27.03	27.03	tr|Q5ZHV4|Q5ZHV4_CHICK	Uncharacterized protein OS=Gallus gallus GN=BPGM PE=2 SV=1	CHICK	7		BPGM	29.9226	0.00985626	32.5087	0.00935222	33.1131	0.00973419	1.13763	0.2552	29.6483	0.0108715	33.7287	0.00953066	32.2107	0.00988006
130	8.56	8.56	12.54	9.406	9.406	tr|E1C8X1|E1C8X1_CHICK	Uncharacterized protein OS=Gallus gallus GN=KBTBD10 PE=4 SV=1	CHICK	7		KBTBD10	0.270396	0.00210415	0.92045	0.861933	0.474242	0.103698	0.946237	0.66115	0.366438	0.0219488	0.870964	0.902001	0.519996	0.0607749
131	8.43	8.45	21.48	13.33	10.12	tr|E1BSH9|E1BSH9_CHICK	Uncharacterized protein OS=Gallus gallus GN=BHMT PE=4 SV=1	CHICK	6		BHMT	0.0529663	0.00929351	0.0608135	0.0540003	0.0660693	0.100893	1.01859	0.663028	0.104713	0.0265511	0.103753	0.0512665	0.118032	0.170261
132	8.36	8.36	24.89	22.22	19.56	tr|E1BQD1|E1BQD1_CHICK	Uncharacterized protein OS=Gallus gallus GN=LOC418811 PE=4 SV=1	CHICK	6		LOC418811	3.01995	0.03969	3.94457	0.0218527	4.96592	0.0127295	1.01859	0.904008	2.93765	0.0446246	3.90841	0.0217988	4.48745	0.0138012
133	8.3	8.3	28.06	20.55	18.18	tr|F1NB66|F1NB66_CHICK	60S acidic ribosomal protein P0 OS=Gallus gallus GN=RPLP0 PE=3 SV=1	CHICK	4		RPLP0	0.544503	0.103447	0.57544	0.241229	0.280543	0.0154104	0.794328	0.701898	0.928966	0.502257	0.816582	0.770635	0.285759	0.0278221
134	8.22	8.22	46.62	43.61	33.83	tr|Q6DRR5|Q6DRR5_CHICK	Fatty acid-binding protein OS=Gallus gallus GN=FABP PE=3 SV=1	CHICK	4		FABP	2.12814	0.121852	1.58489	0.259171	0.831764	0.611411	0.654636	0.309032	2.01372	0.142017	1.70608	0.205767	0.648634	0.306913
135	8.1	12.05	14.82	2.422	2.18	sp|P07751|SPTA2_CHICK	Spectrin alpha chain, brain OS=Gallus gallus GN=SPTAN1 PE=1 SV=3	CHICK	6		SPTAN1	0.144544	0.0414454	0.510505	0.213431	0.258226	0.0750537	1.02802	0.927402	0.183654	0.0943704	0.359749	0.1119	0.436516	0.135357
136	8.03	8.07	17.14	8.929	6.786	tr|E1C0H5|E1C0H5_CHICK	Uncharacterized protein OS=Gallus gallus GN=HSPA4 PE=3 SV=1	CHICK	5		HSPA4	1.52757	0.161461	1.99526	0.0635882	1.69044	0.0915532	0.895365	0.836552	1.67494	0.0942527	2.42103	0.0325627	1.57036	0.117137
137	8.03	8.05	19.77	6.502	5.592	sp|Q8UVD9|FUBP2_CHICK	Far upstream element-binding protein 2 OS=Gallus gallus GN=KHSRP PE=1 SV=1	CHICK	4		KHSRP	0.524808	0.199937	0.529663	0.414058	0.226986	0.0212877	1.02802	0.959594	0.366438	0.0875655	0.30479	0.0298457	0.328095	0.029672
138	8.02	8.04	17.68	10.1	10.1	sp|Q5ZM25|OLA1_CHICK	Obg-like ATPase 1 OS=Gallus gallus GN=OLA1 PE=2 SV=1	CHICK	4		OLA1	10	0.0133753	9.63829	0.014974	6.79204	0.0211226	0.310456	0.0425457	9.90832	0.014342	10.4713	0.0128265	7.44732	0.0194884
139	8.01	8.02	16.37	10.08	10.08	tr|F1N8J0|F1N8J0_CHICK	Uncharacterized protein OS=Gallus gallus GN=ACAA2 PE=3 SV=1	CHICK	4		ACAA2	0.496592	0.0594087	0.483059	0.0627826	0.277971	0.0159438	1.28233	0.362013	0.366438	0.0316696	0.359749	0.0307146	0.366438	0.0262404
140	8.01	8.02	31.68	23.6	23.6	sp|P09860|TNNC1_CHICK	Troponin C, slow skeletal and cardiac muscles OS=Gallus gallus GN=TNNC1 PE=1 SV=1	CHICK	4		TNNC1	19.2309	0.212258	18.8799	0.216766	31.0456	0.172489	1.99526	0.474922	23.3346	0.19843	20.1372	0.214883	33.7287	0.163048
141	8.01	8.01	20.08	9.725	9.725	tr|Q5ZJ47|Q5ZJ47_CHICK	Putative uncharacterized protein OS=Gallus gallus GN=RCJMB04_20m7 PE=2 SV=1	CHICK	4		DNPEP	3.63078	0.0164708	1.23595	0.263248	1.92309	0.121518	0.37325	0.201991	3.83707	0.0169537	0.981748	0.62319	1.95885	0.240189
142	8.01	8.01	35.94	28.65	28.65	tr|H9KYU8|H9KYU8_CHICK	Uncharacterized protein (Fragment) OS=Gallus gallus GN=NACA2 PE=4 SV=1	CHICK	4		NACA2	0.990832	0.795753	0.704693	0.637165	0.824138	0.704029	0.772681	0.742715	0.937562	0.652651	0.895365	0.949795	0.77983	0.640094
143	7.86	7.86	18.99	12.81	10.98	tr|Q1G1I6|Q1G1I6_CHICK	PACSIN 3 OS=Gallus gallus GN=PACSIN3 PE=2 SV=1	CHICK	4		PACSIN3	0.787046	0.36173	0.870964	0.616096	0.758578	0.314575	0.870964	0.336948	0.744732	0.2921	0.765597	0.337526	0.731139	0.24657
144	7.71	9.29	41.27	26.35	26.35	tr|E1BZH9|E1BZH9_CHICK	Uncharacterized protein OS=Gallus gallus GN=HADH PE=4 SV=1	CHICK	7		HADH	12.4738	0.093558	7.7983	0.266334	20.1372	0.00612435	1.40605	0.75508	15.417	0.0218603	9.54993	0.128633	23.3346	0.00161877
145	7.67	7.68	25.25	14.4	10.65	tr|Q5ZLD1|Q5ZLD1_CHICK	Uncharacterized protein OS=Gallus gallus GN=FH PE=2 SV=1	CHICK	5		FH	1.08643	0.526346	1.58489	0.108287	1.75388	0.0676061	0.895365	0.72314	0.954993	0.933221	1.47231	0.190791	1.70608	0.0813598
146	7.48	7.5	39.62	18.85	14.62	sp|O42265|PSA1_CHICK	Proteasome subunit alpha type-1 OS=Gallus gallus GN=PSMA1 PE=2 SV=2	CHICK	4		PSMA1	1.88799	0.0884271	1.39316	0.172942	1.95885	0.0808034	0.363078	0.195994	2.42103	0.0401474	1.92309	0.103725	2.31206	0.0541516
147	7.41	7.59	10.84	2.457	1.025	tr|E1BT53|E1BT53_CHICK	Uncharacterized protein OS=Gallus gallus GN=OBSCN PE=4 SV=1	CHICK	4		OBSCN	4.01791	0.0378212	6.91831	0.00966922	5.34564	0.0199227	1.02802	0.623568	3.22107	0.0607885	6.48634	0.0110541	5.10505	0.0215596
148	7.34	7.35	21.54	16.76	13.83	tr|Q5ZI86|Q5ZI86_CHICK	Putative uncharacterized protein OS=Gallus gallus GN=RCJMB04_29e19 PE=2 SV=1	CHICK	5		NAP1L4	3.01995	0.965948	5.05825	0.672675	2.72898	0.953861	1.43219	0.917412	6.19441	0.505666	8.79023	0.174273	6.48634	0.322379
149	7.32	7.99	20.14	8.936	6.099	sp|P02789|TRFE_CHICK	Ovotransferrin OS=Gallus gallus PE=1 SV=2	CHICK	5		TFEW	0.212814	0.191248	0.0452898	0.0714963	0.165959	0.141249	0.809096	0.401043	0.363078	0.240202	0.0554626	0.0267051	0.0887156	0.146051
150	7.21	7.21	12.47	10.16	10.16	sp|P23007|CISY_CHICK	Citrate synthase, mitochondrial OS=Gallus gallus GN=CS PE=1 SV=1	CHICK	4		CS	0.855067	0.558061	1.13763	0.544057	1.15878	0.505551	0.912011	0.726273	0.698232	0.251936	1.01859	0.92297	0.972747	0.95288
151	7.19	7.19	31.75	22.75	22.75	sp|P41125|RL13_CHICK	60S ribosomal protein L13 OS=Gallus gallus GN=RPL13 PE=2 SV=2	CHICK	5		RPL13	0.17378	0.00979729	0.152757	0.0067551	0.0436516	0.00309963	1	0.870835	0.190546	0.00952236	0.136773	0.00615458	0.0409261	0.0117812
152	7.14	7.14	14.41	6.78	6.78	tr|E1BT77|E1BT77_CHICK	Uncharacterized protein OS=Gallus gallus GN=ADPRHL1 PE=4 SV=1	CHICK	4		ADPRHL1	0.0405509	0.0131507	0.0801678	0.0184844	0.0887156	0.0188593	1.05682	0.848462	0.0474242	0.0121952	0.0990832	0.0198406	0.178649	0.0322853
153	6.93	8.36	52.17	43.48	43.48	tr|E1BUZ5|E1BUZ5_CHICK	Uncharacterized protein OS=Gallus gallus GN=RPLP2 PE=4 SV=1	CHICK	6		RPLP2	0.717794	0.642613	0.316228	0.338812	0.265461	0.296283	0.92045	0.952627	0.642688	0.545322	0.831764	0.76735	0.167494	0.255527
154	6.88	6.88	27.01	11.68	11.68	tr|Q5ZJV0|Q5ZJV0_CHICK	Uncharacterized protein OS=Gallus gallus GN=COPS4 PE=2 SV=1	CHICK	4		COPS4	2.01372	0.57822	3.28095	0.358309	2.55859	0.45413	0.937562	0.948065	3.31131	0.403993	3.66438	0.312225	2.0893	0.552309
155	6.86	14.47	26.63	14.78	13.4	tr|F1P0I4|F1P0I4_CHICK	Radixin (Fragment) OS=Gallus gallus GN=RDX PE=4 SV=1	CHICK	9		RDX	7.17794	0.0208547	5.70164	0.164464	9.28966	0.0100568	1.85353	0.307817	8.24138	0.0627889	6.91831	0.0282218	7.65597	0.0684805
156	6.79	6.79	27.41	18.95	13.7	sp|P51890|LUM_CHICK	Lumican OS=Gallus gallus GN=LUM PE=1 SV=1	CHICK	4		LUM	0.801678	0.751063	1.1695	0.762593	1.40605	0.927525	0.824138	0.844176	0.390841	0.247774	0.724436	0.396262	1.24738	0.962888
157	6.73	7.75	16.1	8.176	6.541	tr|F1NWB7|F1NWB7_CHICK	Endoplasmin OS=Gallus gallus GN=HSP90B1 PE=3 SV=1	CHICK	5		HSP90B1	0.398107	0.0656155	0.57544	0.151345	0.263027	0.0326139	1.13763	0.961488	0.319154	0.0468446	0.501187	0.162844	0.296483	0.153396
158	6.72	6.74	12.45	11.39	10.13	tr|E1BTT4|E1BTT4_CHICK	Uncharacterized protein OS=Gallus gallus GN=HADHB PE=3 SV=1	CHICK	4		HADHB	0.144544	0.0288625	0.0946237	0.0218272	0.103753	0.0236415	0.887156	0.713193	0.167494	0.0390416	0.0903649	0.0245289	0.0744732	0.0256023
159	6.71	6.72	12.94	7.227	5.21	tr|Q5F3G1|Q5F3G1_CHICK	Putative uncharacterized protein OS=Gallus gallus GN=RCJMB04_18a15 PE=2 SV=1	CHICK	9		PDLIM5	9.0365	0.0196242	11.1686	0.0157697	9.12011	0.0183289	0.359749	0.116771	8.55067	0.02057	10.9648	0.0153829	9.46237	0.0171183
160	6.65	11.15	49.8	32.94	29.8	sp|Q5ZMT0|1433E_CHICK	14-3-3 protein epsilon OS=Gallus gallus GN=YWHAE PE=1 SV=1	CHICK	7		YWHAE	0.737904	0.658157	0.758578	0.49744	0.343558	0.21329	0.816582	0.670606	0.954993	0.990102	0.758578	0.533033	0.457088	0.311918
161	6.57	15.21	23.31	15.34	15.34	sp|Q90593|GRP78_CHICK	78 kDa glucose-regulated protein OS=Gallus gallus GN=HSPA5 PE=1 SV=1	CHICK	13		HSPA5	0.591562	0.445762	0.420727	0.325986	0.847227	0.9022	1.14815	0.66318	0.564937	0.558624	0.47863	0.328349	0.501187	0.496327
162	6.54	6.6	13.79	6.565	3.173	tr|E1BTT7|E1BTT7_CHICK	Uncharacterized protein OS=Gallus gallus GN=GANC PE=4 SV=1	CHICK	3		GANC	18.3654	0.00958326	22.6987	0.00677578	23.3346	0.00641686	0.440555	0.749017	14.5881	0.0324053	22.08	0.00786392	19.9526	0.0165612
163	6.52	6.52	14.63	10.22	9.018	tr|Q5F3I8|Q5F3I8_CHICK	Putative uncharacterized protein OS=Gallus gallus GN=RCJMB04_15n19 PE=2 SV=1	CHICK	3		HNRNPH1	0.109648	0.0468661	0.121339	0.0363015	0.0685488	0.028191	1.2942	0.541936	0.110662	0.0324344	0.201372	0.0509078	0.0409261	0.0204984
164	6.39	6.39	55.88	40.2	40.2	tr|O42283|O42283_CHICK	Heat shock protein 10 OS=Gallus gallus GN=HSPE1 PE=3 SV=1	CHICK	4		HSPE1	3.22107	0.332187	2.05116	0.496641	3.22107	0.349236	1.19124	0.749387	2.44343	0.388256	1.77011	0.690027	3.0761	0.36265
165	6.09	6.1	22.54	6.051	6.051	tr|E1BZR1|E1BZR1_CHICK	Uncharacterized protein OS=Gallus gallus GN=HNRNPR PE=4 SV=1	CHICK	4		HNRNPR	0.887156	0.603909	0.912011	0.604645	0.879022	0.603471	1.11686	0.878317	0.816582	0.610354	1.03753	0.589547	0.801678	0.615963
166	6.07	6.22	13.37	2.115	1.777	tr|F1ND51|F1ND51_CHICK	Uncharacterized protein (Fragment) OS=Gallus gallus GN=SPTBN1 PE=4 SV=1	CHICK	4		SPTBN1	0.244343	0.0198327	0.325087	0.039482	0.0654636	0.00840442	1.36773	0.379327	0.108643	0.0120135	0.175388	0.0193688	0.18197	0.0156556
167	6.06	6.09	21.35	8.585	8.585	tr|Q5ZJ93|Q5ZJ93_CHICK	Putative uncharacterized protein OS=Gallus gallus GN=RCJMB04_19o8 PE=2 SV=1	CHICK	3		ACADL	0.0744732	0.1361	0.222843	0.00544336	0.131826	0.00555441	1.13763	0.780284	0.283139	0.00736745	0.10666	0.00327898	0.293765	0.0138298
168	6.06	6.09	13.79	6.173	6.173	tr|Q8UWK0|Q8UWK0_CHICK	Cardiac and skeletal muscle-specific BOP1 OS=Gallus gallus PE=2 SV=1	CHICK	3		SMYD1	2.72898	0.0503589	4.61318	0.0160989	4.28548	0.0184579	0.660694	0.573709	2.44343	0.0688616	4.20727	0.0201885	3.37287	0.0302515
169	6.05	6.15	21.03	12.37	9.897	tr|Q683M9|Q683M9_CHICK	Adenylosuccinate lyase OS=Gallus gallus GN=ADSL PE=2 SV=1	CHICK	4		ADSL	5.01187	0.0300141	6.60694	0.0107563	7.11213	0.0108932	1.10662	0.770187	4.44631	0.0771614	6.98232	0.0105432	8.16582	0.00698336
170	6.04	6.06	31.82	22.27	22.27	sp|P20136|GSTM2_CHICK	Glutathione S-transferase 2 OS=Gallus gallus GN=GSTM2 PE=1 SV=4	CHICK	6		GSTM2	2.39883	0.173892	3.7325	0.074392	2.55859	0.14052	1.21339	0.607812	3.19154	0.0982491	2.96483	0.0885727	3.22107	0.0952126
171	6.04	6.05	14.51	6.061	6.061	tr|F1P0A1|F1P0A1_CHICK	Uncharacterized protein (Fragment) OS=Gallus gallus GN=XPNPEP1 PE=3 SV=1	CHICK	3		XPNPEP1	0.862979	0.72184	0.928966	0.869697	0.981748	0.984913	0.765597	0.42143	0.847227	0.691594	0.77983	0.505209	1.07647	0.805764
172	6.02	7.82	26.46	15.52	15.52	sp|O57476|CDC37_CHICK	Hsp90 co-chaperone Cdc37 OS=Gallus gallus GN=CDC37 PE=2 SV=1	CHICK	6		CDC37	1.80302	0.195367	1.64437	0.350781	2.1677	0.178177	0.711214	0.474683	1.94089	0.161524	1.95885	0.247082	2.29087	0.146608
173	6.02	6.05	26.88	13.01	13.01	tr|Q5ZIX2|Q5ZIX2_CHICK	Putative uncharacterized protein OS=Gallus gallus GN=RCJMB04_23a9 PE=2 SV=1	CHICK	3		ETFA	0.134276	0.0975053	0.161436	0.0644113	0.148594	0.13784	0.83946	0.652009	0.0630957	0.0287316	0.107647	0.0309627	0.0401791	0.00796705
174	6.01	6.08	13.33	5.333	3.03	tr|E1BX17|E1BX17_CHICK	Uncharacterized protein OS=Gallus gallus GN=MYLK2 PE=4 SV=1	CHICK	3		MYLK2	2.58226	0.191394	3.63078	0.148374	3.43558	0.153594	0.912011	0.800792	2.88403	0.174278	3.49945	0.152388	3.40408	0.154598
175	6.01	6.02	24.87	17.46	17.46	tr|Q6EE57|Q6EE57_CHICK	40S ribosomal protein S8 (Fragment) OS=Gallus gallus PE=2 SV=1	CHICK	3		RPS8	0.356451	0.0944308	0.322107	0.0816654	0.201372	0.0477258	1.22462	0.573569	0.461318	0.148055	0.534564	0.199303	0.10666	0.0346199
176	6	6.02	33.47	20.92	20.92	tr|Q90706|Q90706_CHICK	CLE7 OS=Gallus gallus GN=CLE7 PE=2 SV=1	CHICK	4		CLE7	2.22844	0.541805	6.42688	0.297003	2.72898	0.719049	2.53513	0.849391	5.10505	0.424193	8.01678	0.29999	4.40555	0.465593
177	6	6.02	14.93	9.479	8.057	tr|Q5ZIT7|Q5ZIT7_CHICK	Putative uncharacterized protein OS=Gallus gallus GN=RCJMB04_23k2 PE=2 SV=1	CHICK	3		PSMC3	0.199526	0.232485	0.390841	0.469581	0.0928966	0.0918126	0.887156	0.971687	0.229087	0.205818	0.251189	0.207315	0.194089	0.170236
178	6	6.02	42.86	28.57	28.57	tr|E1BXI3|E1BXI3_CHICK	Uncharacterized protein OS=Gallus gallus GN=PDCD5 PE=4 SV=1	CHICK	3		PDCD5	10.8643	0.0250658	12.3595	0.0252887	8.3946	0.0358582	2.18776	0.376291	10.2802	0.0250589	11.0662	0.0281244	9.90832	0.0348421
179	6	6.01	18.07	11.53	11.53	tr|Q5ZM56|Q5ZM56_CHICK	Uncharacterized protein OS=Gallus gallus GN=PPP2R4 PE=2 SV=1	CHICK	3		PPP2R4	7.87046	0.166578	10.7647	0.145339	10.3753	0.143607	2.96483	0.353765	8.47227	0.146542	11.9124	0.131115	9.2045	0.139529
180	6	6	13.45	9.162	9.162	tr|F1NSZ4|F1NSZ4_CHICK	Uncharacterized protein (Fragment) OS=Gallus gallus GN=NPEPL1 PE=4 SV=1	CHICK	3		NPEPL1	5.70164	0.00620221	6.79204	0.00564522	7.24436	0.00527482	0.963829	0.0972623	6.08135	0.00571416	7.44732	0.0051159	7.87046	0.00499443
181	6	6	33.55	23.68	23.68	tr|F1P117|F1P117_CHICK	Uncharacterized protein (Fragment) OS=Gallus gallus GN=UBE2N PE=3 SV=1	CHICK	3		UBE2N	2.85759	0.101573	2.91072	0.0943378	2.77971	0.0966466	1.07647	0.921013	2.51189	0.116276	2.96483	0.0843785	2.99226	0.0859089
182	6	6	23.21	18.14	18.14	tr|Q6JLB2|Q6JLB2_CHICK	Proteasome subunit beta type OS=Gallus gallus GN=PSMB1 PE=3 SV=1	CHICK	3		PSMB1	1.45881	0.363209	1.10662	0.829203	1.5417	0.323712	0.92045	0.9043	1.64437	0.277571	1.30617	0.587648	1.6293	0.302604
183	6	6	17.01	15.46	15.46	tr|Q5ZKG0|Q5ZKG0_CHICK	Putative uncharacterized protein OS=Gallus gallus GN=RCJMB04_11a23 PE=2 SV=1	CHICK	3		RCJMB04_11a23	1.48594	0.413304	1.61436	0.352441	1.31826	0.559866	1.02802	0.857334	1.58489	0.359583	1.48594	0.402502	1.15878	0.75044
184	5.97	5.97	31.22	16.75	11.17	tr|F1NVD4|F1NVD4_CHICK	Adenylosuccinate synthetase (Fragment) OS=Gallus gallus GN=ADSSL1 PE=3 SV=1	CHICK	3		ADSSL1	4.69894	0.206663	4.74242	0.246776	3.46737	0.46037	0.765597	0.432137	4.61318	0.221302	4.01791	0.487957	3.37287	0.642681
185	5.96	5.96	20.31	13.85	13.85	tr|F1NY09|F1NY09_CHICK	Uncharacterized protein (Fragment) OS=Gallus gallus GN=C11orf54 PE=4 SV=1	CHICK	3		C11orf54	13.1826	0.045302	9.90832	0.0781922	15.9956	0.0325888	0.409261	0.129307	15.417	0.034263	11.3763	0.0637743	17.0608	0.0297427
186	5.89	10.37	39.18	26.94	26.94	sp|Q5ZKC9|1433Z_CHICK	14-3-3 protein zeta OS=Gallus gallus GN=YWHAZ PE=2 SV=1	CHICK	6		YWHAZ	0.544503	0.452347	0.432514	0.3346	0.409261	0.324468	0.855067	0.818954	0.648634	0.612239	0.711214	0.883336	0.42462	0.290194
187	5.85	5.85	17.9	14.54	10.51	tr|F1NK96|F1NK96_CHICK	Uncharacterized protein OS=Gallus gallus GN=PDIA6 PE=3 SV=1	CHICK	3		PDIA6	1.07647	0.550031	0.954993	0.384468	0.879022	0.367913	1.1695	0.848789	0.963829	0.519943	0.92045	0.441739	1.18032	0.75761
188	5.85	5.85	26.62	20.86	20.86	tr|F1NU56|F1NU56_CHICK	Uncharacterized protein (Fragment) OS=Gallus gallus GN=RPS25 PE=4 SV=1	CHICK	4		RPS25	0.210863	0.247319	0.409261	0.480829	0.253513	0.248137	1.27057	0.697214	0.255859	0.257992	0.474242	0.418563	0.0937562	0.206724
189	5.84	41.56	67.25	51.06	44.01	sp|P19352|TPM2_CHICK	Tropomyosin beta chain OS=Gallus gallus GN=TPM2 PE=1 SV=1	CHICK	35		TPM2	3.34195	0.044314	1.83654	0.364689	1.48594	0.623231	0.772681	0.971895	4.05509	0.0304043	2.22844	0.18082	1.85353	0.418725
190	5.82	5.92	12.84	2.234	1.256	tr|F1NSS0|F1NSS0_CHICK	Uncharacterized protein (Fragment) OS=Gallus gallus GN=SPTB PE=4 SV=1	CHICK	3		SPTB	0.625173	0.589159	0.642688	0.582913	0.109648	0.71646	1.00925	0.998559	0.474242	0.618226	0.691831	0.566419	0.369828	0.63613
191	5.72	9.67	11.07	3.571	3.571	tr|E1BVC2|E1BVC2_CHICK	Uncharacterized protein OS=Gallus gallus GN=CAND2 PE=4 SV=1	CHICK	5		CAND2	3.83707	0.47997	3.87258	0.492218	8.62979	0.360897	2.37684	0.516911	6.19441	0.370637	5.91562	0.412466	7.72681	0.374055
192	5.72	5.72	40.48	23.81	23.81	tr|F1P4V6|F1P4V6_CHICK	Uncharacterized protein (Fragment) OS=Gallus gallus GN=RPL31 PE=4 SV=1	CHICK	3		RPL31	0.301995	0.0609821	0.246604	0.0502894	0.0461318	0.016538	1.10662	0.774749	0.246604	0.0499891	0.246604	0.0522909	0.151356	0.0299452
193	5.58	5.58	19.39	8.864	8.864	sp|Q5ZLF0|F10A1_CHICK	Hsc70-interacting protein OS=Gallus gallus GN=ST13 PE=2 SV=1	CHICK	3		ST13	0.737904	0.173187	0.704693	0.148657	0.77983	0.250973	1.09648	0.608452	0.679204	0.118434	0.744732	0.201217	0.717794	0.154598
194	5.52	5.52	22.01	10.26	6.716	tr|E1C4W4|E1C4W4_CHICK	Uncharacterized protein OS=Gallus gallus GN=ALDH7A1 PE=3 SV=1	CHICK	4		ALDH7A1	0.704693	0.317397	0.519996	0.122765	0.704693	0.317449	1.09648	0.731037	0.570164	0.165114	0.809096	0.510779	0.691831	0.305983
195	5.48	5.49	60.49	37.04	37.04	tr|H9L0R7|H9L0R7_CHICK	Uncharacterized protein OS=Gallus gallus GN=GPD1 PE=4 SV=1	CHICK	3		GPD1	10.1859	0.0599201	12.8233	0.0359998	10.5682	0.0492473	1.01859	0.857027	11.272	0.0575607	12.0226	0.0388338	12.7057	0.043031
196	5.47	5.63	13.36	1.976	1.371	tr|F1P2F0|F1P2F0_CHICK	Collagen alpha-3(VI) chain OS=Gallus gallus GN=COL6A3 PE=4 SV=1	CHICK	5		COL6A3	0.177011	0.187394	0.912011	0.828194	0.319154	0.266989	0.679204	0.552286	0.113763	0.137829	0.642688	0.495672	0.487529	0.341993
197	5.33	5.43	12.11	4.237	2.482	tr|Q90633|Q90633_CHICK	Complement C3 OS=Gallus gallus PE=2 SV=1	CHICK	4		C3	0.954993	0.784576	0.895365	0.410838	1.09648	0.516622	1.01859	0.839907	1.02802	0.755784	0.903649	0.587751	1.05682	0.604372
198	5.33	5.34	12.98	5.532	5.532	tr|Q98TD1|Q98TD1_CHICK	PIT 54 OS=Gallus gallus GN=PIT 54 PE=2 SV=1	CHICK	3		PIT 54	1.21339	0.706619	1.19124	0.863114	1.24738	0.712767	0.954993	0.871081	1.34276	0.807253	1.15878	0.918316	1.03753	0.821203
199	5.28	5.31	11.55	2.467	2.166	tr|F1NW23|F1NW23_CHICK	Uncharacterized protein (Fragment) OS=Gallus gallus GN=CLTC PE=4 SV=1	CHICK	3		CLTC	1.20226	0.98887	0.972747	0.961789	0.167494	0.311652	1.23595	0.899529	1.27057	0.991991	1.04713	0.949172	0.30761	0.155743
200	5.26	5.26	8.486	6.651	6.651	tr|Q6EE30|Q6EE30_CHICK	Eukaryotic translation elongation factor 1 OS=Gallus gallus PE=2 SV=1	CHICK	3		EeF1	0.383707	0.341132	0.529663	0.510634	0.110662	0.289512	1.52757	0.774943	0.301995	0.331041	0.487529	0.418415	0.505825	0.39018
201	5.21	5.36	19.74	7.519	7.519	tr|F1NWH9|F1NWH9_CHICK	T-complex protein 1 subunit zeta OS=Gallus gallus GN=CCT6 PE=3 SV=1	CHICK	4		CCT6	0.457088	0.0725446	0.436516	0.0715865	0.380189	0.0448506	1.14815	0.674172	0.246604	0.0223972	0.519996	0.0877786	0.277971	0.0273769
202	5.19	5.24	19.48	5.982	4.908	tr|F1N8C3|F1N8C3_CHICK	Uncharacterized protein (Fragment) OS=Gallus gallus GN=ACAD9 PE=3 SV=1	CHICK	3		ACAD9	0.765597	0.639901	0.887156	0.614851	0.946237	0.599327	1.05682	0.543274	0.912011	0.608124	0.887156	0.615064	0.862979	0.625868
203	5.12	5.17	23.95	15.59	11.03	sp|P47836|RS4_CHICK	40S ribosomal protein S4 OS=Gallus gallus GN=RPS4 PE=2 SV=2	CHICK	4		RPS4	1.78649	0.517565	1.80302	0.539939	0.816582	0.671811	1.57036	0.385166	1.40605	0.524864	1.22462	0.568483	0.428549	0.711251
204	5.09	5.09	37.09	16.89	14.24	tr|Q90602|Q90602_CHICK	Single stranded D box binding factor OS=Gallus gallus PE=2 SV=1	CHICK	4		HNRNPAB	1.01859	0.892931	0.972747	0.998778	1.14815	0.433902	0.972747	0.923275	1.13763	0.519489	1.10662	0.527147	1.1272	0.48032
205	4.96	4.99	24.66	10.03	10.03	sp|Q5ZK10|NSF1C_CHICK	NSFL1 cofactor p47 OS=Gallus gallus GN=NSFL1C PE=2 SV=1	CHICK	3		NSFL1C	9.46237	0.0066634	11.272	0.00487413	10.5682	0.00528601	1.22462	0.640072	9.46237	0.00681021	9.81748	0.00598744	10.666	0.00543654
206	4.93	4.97	26.57	14.01	14.01	sp|P24367|PPIB_CHICK	Peptidyl-prolyl cis-trans isomerase B OS=Gallus gallus GN=PPIB PE=2 SV=1	CHICK	3		PPIB	0.549541	0.162657	0.630957	0.237311	0.125893	0.0288393	1.20226	0.547479	0.496592	0.128123	0.724436	0.370937	0.233346	0.0303391
207	4.91	4.91	39.81	25.24	25.24	sp|P07031|ACYP2_CHICK	Acylphosphatase-2 OS=Gallus gallus GN=ACYP2 PE=1 SV=2	CHICK	3		ACYP2	4.69894	0.0490994	7.51623	0.0279747	6.98232	0.0306583	0.580764	0.682285	4.7863	0.0463461	6.48634	0.0321426	6.19441	0.0345203
208	4.88	4.89	37.18	26.07	23.08	tr|E1C006|E1C006_CHICK	Proteasome subunit alpha type OS=Gallus gallus GN=PSMA2 PE=3 SV=1	CHICK	3		PSMA2	1.43219	0.52019	1.64437	0.417987	2.14783	0.299098	1.14815	0.767498	1.99526	0.323577	1.6293	0.422266	1.85353	0.355186
209	4.86	4.97	10.1	1.845	1.683	tr|F1P420|F1P420_CHICK	Uncharacterized protein (Fragment) OS=Gallus gallus GN=LAMA2 PE=4 SV=1	CHICK	4		LAMA2	0.226986	0.0540256	0.691831	0.43607	0.539511	0.509756	1.0666	0.695428	0.47863	0.197284	0.608135	0.394318	0.642688	0.545312
210	4.84	4.85	24.82	9.693	7.801	sp|P00508|AATM_CHICK	Aspartate aminotransferase, mitochondrial OS=Gallus gallus GN=GOT2 PE=1 SV=2	CHICK	3		GOT2	0.809096	0.528701	0.765597	0.531711	0.717794	0.540666	1.09648	0.406852	0.870964	0.445752	0.794328	0.509496	0.870964	0.469783
211	4.82	4.83	13.5	7.669	7.669	tr|F1NIP5|F1NIP5_CHICK	Ribose-phosphate pyrophosphokinase (Fragment) OS=Gallus gallus GN=PRPS1 PE=3 SV=1	CHICK	3		PRPS1	1.1272	0.379974	1.18032	0.292938	1.67494	0.0683374	1.15878	0.346914	1.49969	0.0946519	1.45881	0.105574	1.69044	0.0677588
212	4.81	4.83	34.82	20.98	18.3	tr|F1NYA9|F1NYA9_CHICK	Uncharacterized protein OS=Gallus gallus GN=EEF1B2 PE=3 SV=1	CHICK	3		EEF1B2	0.672977	0.298565	0.879022	0.715954	0.928966	0.663038	1.0666	0.731119	0.704693	0.347233	0.903649	0.822567	0.398107	0.133966
213	4.81	4.82	16.84	8.211	6.947	tr|Q5ZLV5|Q5ZLV5_CHICK	Putative uncharacterized protein OS=Gallus gallus GN=RCJMB04_4l9 PE=2 SV=1	CHICK	3		CNDP2	1.36773	0.274955	1.43219	0.413903	1.33045	0.504999	0.990832	0.807882	1.57036	0.192253	1.15878	0.996245	1.31826	0.430378
214	4.76	4.76	23.98	16.84	16.84	tr|Q5ZI56|Q5ZI56_CHICK	Putative uncharacterized protein OS=Gallus gallus GN=RCJMB04_30d2 PE=2 SV=1	CHICK	3		RPL11	0.233346	0.143479	0.201372	0.126858	0.231207	0.141748	0.928966	0.88823	0.258226	0.155768	0.340408	0.198627	0.237684	0.14519
215	4.75	4.76	15.9	10.95	10.95	tr|F1P1P0|F1P1P0_CHICK	Uncharacterized protein (Fragment) OS=Gallus gallus GN=CA3 PE=4 SV=1	CHICK	3		CA3	8.70964	0.0130145	12.0226	0.00932676	9.46237	0.00841661	0.685488	0.421345	8.55067	0.00834638	10.1859	0.0633614	9.90832	0.00468963
216	4.73	5.87	37.01	32.28	32.28	tr|F1NGB4|F1NGB4_CHICK	40S ribosomal protein S13 (Fragment) OS=Gallus gallus GN=RPS13 PE=4 SV=1	CHICK	4		RPS13	0.147231	0.0484931	0.192309	0.04192	0.0280543	0.0142086	1.10662	0.772295	0.263027	0.0665102	0.144544	0.0399591	0.0383707	0.0219875
217	4.7	4.7	23.2	12.42	12.42	tr|F1NT28|F1NT28_CHICK	Uncharacterized protein (Fragment) OS=Gallus gallus GN=PPA1 PE=4 SV=1	CHICK	4		PPA1	2.91072	0.262081	3.19154	0.224406	2.63027	0.28887	1.04713	0.770922	2.93765	0.24446	3.94457	0.194496	3.46737	0.211616
218	4.69	4.69	100	95.24	95.24	tr|H9KZH0|H9KZH0_CHICK	Uncharacterized protein OS=Gallus gallus PE=4 SV=1	CHICK	16		ALDO	13.5519	0.019444	14.1906	0.0185091	13.9316	0.0198291	0.990832	0.816903	13.8038	0.0187154	14.5881	0.0190292	13.3045	0.0202606
219	4.57	4.58	18.26	6.51	6.51	sp|Q5ZJK8|TCPH_CHICK	T-complex protein 1 subunit eta OS=Gallus gallus GN=CCT7 PE=1 SV=1	CHICK	4		CCT7	0.515229	0.102783	0.554626	0.128721	0.591562	0.154126	0.870964	0.647491	0.619441	0.181848	0.608135	0.16927	0.57544	0.14424
220	4.56	4.57	20.33	11.45	4.673	sp|Q5ZHZ0|DX39B_CHICK	Spliceosome RNA helicase DDX39B OS=Gallus gallus GN=DDX39B PE=2 SV=1	CHICK	3		DDX39B	1.94089	0.256048	1.87068	0.307282	1.61436	0.289096	0.648634	0.35033	1.77011	0.262913	2.22844	0.22949	2.10863	0.225926
221	4.51	4.51	16.04	9.091	7.219	tr|Q5ZK81|Q5ZK81_CHICK	Putative uncharacterized protein OS=Gallus gallus GN=RCJMB04_12i19 PE=2 SV=1	CHICK	3		ADH5	0.972747	0.839643	1.02802	0.848612	1.1272	0.404826	0.990832	0.961149	0.990832	0.974844	1.07647	0.584492	1.15878	0.345836
222	4.44	4.44	20.75	12.03	12.03	tr|Q5ZJX9|Q5ZJX9_CHICK	Proteasome subunit alpha type OS=Gallus gallus GN=RCJMB04_14i9 PE=2 SV=1	CHICK	3		PSMA5	0.990832	0.890562	0.928966	0.920124	1.11686	0.695809	0.824138	0.576696	1.00925	0.860072	1.15878	0.636917	0.990832	0.893093
223	4.35	4.35	25.38	16.15	16.15	sp|P07630|CAH2_CHICK	Carbonic anhydrase 2 OS=Gallus gallus GN=CA2 PE=2 SV=3	CHICK	3		CA2	1.80302	0.361544	2.63027	0.244343	3.10456	0.208023	1.22462	0.672293	1.6293	0.413214	2.91072	0.218174	3.31131	0.200929
224	4.33	4.35	21.9	9.524	9.524	sp|Q5ZLX2|IF2A_CHICK	Eukaryotic translation initiation factor 2 subunit 1 OS=Gallus gallus GN=EIF2S1 PE=2 SV=2	CHICK	3		EIF2S1	0.862979	0.705928	0.879022	0.721546	0.816582	0.431935	0.972747	0.949738	0.870964	0.75245	0.794328	0.50903	0.903649	0.836749
225	4.3	4.32	22.15	12.42	7.047	tr|Q5ZMJ6|Q5ZMJ6_CHICK	Uncharacterized protein OS=Gallus gallus GN=SLC25A4 PE=2 SV=1	CHICK	2		SLC25A4	0.77983	0.868802	0.816582	0.786411	0.226986	0.149358	1.21339	0.494391	0.711214	0.770431	0.648634	0.41248	0.16293	0.0648824
226	4.3	4.3	23.32	9.193	9.193	tr|Q5ZMN6|Q5ZMN6_CHICK	Putative uncharacterized protein OS=Gallus gallus GN=RCJMB04_1i19 PE=2 SV=1	CHICK	3		TMPO	0.275423	0.11729	0.529663	0.0968792	0.301995	0.0682153	1.20226	0.929308	0.613762	0.132818	0.432514	0.102764	0.369828	0.0710707
227	4.24	4.25	21.13	15.09	15.09	tr|E1C3A3|E1C3A3_CHICK	Uncharacterized protein OS=Gallus gallus GN=PPP1R7 PE=4 SV=1	CHICK	3		PPP1R7	5.7544	0.061823	9.37562	0.023732	7.17794	0.0419102	1.83654	0.215177	8.31764	0.0339108	8.47227	0.0294119	9.90832	0.0254433
228	4.1	4.1	28.47	19.44	13.89	sp|Q09121|IF5A1_CHICK	Eukaryotic translation initiation factor 5A-1 OS=Gallus gallus GN=EIF5A1 PE=1 SV=3	CHICK	3		EIF5A1	1.18032	0.347886	1.34276	0.178049	1.38038	0.155831	1.13763	0.446536	1.41906	0.135147	1.36773	0.157777	1.09648	0.67045
229	4.06	4.1	16.69	1.546	1.133	sp|Q91957|XIRP1_CHICK	Xin actin-binding repeat-containing protein 1 OS=Gallus gallus GN=Xirp1 PE=2 SV=3	CHICK	2		XIRP1	0.879022	0.825376	0.737904	0.580373	0.698232	0.570336	0.981748	0.960192	0.928966	0.778352	0.751623	0.656268	0.794328	0.925682
230	4.05	4.06	36.11	11.57	11.57	tr|F1NWM1|F1NWM1_CHICK	Proteasome subunit alpha type-7 (Fragment) OS=Gallus gallus GN=PSMA7 PE=4 SV=1	CHICK	2		PSMA7	1.2942	0.187837	1.23595	0.19303	1.70608	0.0871422	1	0.775647	1.41906	0.0972419	1.44544	0.158908	1.6293	0.085095
231	4.05	4.06	21.89	13.96	9.057	tr|F2Z4L5|F2Z4L5_CHICK	60S ribosomal protein L7a (Fragment) OS=Gallus gallus GN=RPL7A PE=4 SV=1	CHICK	2		RPL7A	0.267917	0.0623026	0.296483	0.083548	0.201372	0.0485006	0.870964	0.727722	0.0954993	0.0138018	0.175388	0.0344134	0.0570164	0.0110241
232	4.05	4.06	37.04	25	25	tr|Q90ZG0|Q90ZG0_CHICK	Peptidyl-prolyl cis-trans isomerase OS=Gallus gallus GN=FKBP12 PE=4 SV=1	CHICK	2		FKBP12	1.11686	0.634204	0.981748	0.892834	1.1695	0.54004	0.879022	0.58868	0.92045	0.668673	0.946237	0.837242	1.13763	0.587515
233	4.04	4.05	22.3	5.743	5.743	tr|F2Z4K4|F2Z4K4_CHICK	60S ribosomal protein L5 (Fragment) OS=Gallus gallus GN=RPL5 PE=3 SV=1	CHICK	2		RPL5	0.928966	0.802726	0.972747	0.958125	0.83946	0.534437	0.972747	0.93658	0.972747	0.936824	0.928966	0.798779	0.862979	0.569361
234	4.04	4.04	29.51	10.89	8.596	tr|Q5ZME1|Q5ZME1_CHICK	Uncharacterized protein OS=Gallus gallus GN=HNRNPA2B1 PE=2 SV=1	CHICK	3		HNRNPA2B1	0.144544	0.173173	0.114815	0.159431	0.0405509	0.134052	0.879022	0.922705	0.0855067	0.140008	0.133045	0.163929	0.0390841	0.0856933
235	4.03	4.05	38.65	24.54	24.54	sp|Q5ZKF5|SKP1_CHICK	S-phase kinase-associated protein 1 OS=Gallus gallus GN=SKP1 PE=2 SV=1	CHICK	2		SKP1	13.8038	0.0376061	27.2898	0.0338925	13.3045	0.0373481	1.18032	0.502734	14.0605	0.0380109	13.9316	0.0352948	11.8032	0.0372892
236	4.03	4.03	18.48	13.04	13.04	tr|Q9PSQ9|Q9PSQ9_CHICK	Glycogen PHOSPHORYLASE=PUTATIVE collagen-binding protein (Fragments) OS=Gallus gallus PE=1 SV=1	CHICK	5		GPH1	22.08	0.00794806	24.6604	0.00351472	22.6987	0.00268497	0.549541	0.375643	23.9883	0.0117211	27.5423	0.00311188	29.6483	0.00280249
237	4.02	14.84	18.47	12.94	6.527	sp|Q90734|ACTN4_CHICK	Alpha-actinin-4 OS=Gallus gallus GN=ACTN4 PE=1 SV=1	CHICK	8		ACTN4	0.1	0.0247998	0.387258	0.118375	0.114815	0.0298005	1.01859	0.79146	0.30479	0.0585339	0.519996	0.166615	0.346737	0.0991367
238	4.02	4.2	30.36	18.45	11.01	tr|F1NTZ3|F1NTZ3_CHICK	Fructose-bisphosphate aldolase OS=Gallus gallus GN=ALDOB PE=3 SV=1	CHICK	7		ALDOB	51.0505	0.0976115	53.9511	0.0952986	53.4564	0.0991043	1.36773	0.963222	47.863	0.0964118	47.4242	0.095948	46.9894	0.0997385
239	4.02	4.08	15.48	5.754	5.754	tr|Q7T1F5|Q7T1F5_CHICK	Serine/threonine-protein phosphatase (Fragment) OS=Gallus gallus PE=2 SV=1	CHICK	2		PPP3CA	1.55597	0.00304606	1.27057	0.00383159	1.34276	0.00346103	0.954993	0.452885	1.19124	0.00536013	1.47231	0.00318541	1.33045	0.00326321
240	4.02	4.06	8.961	4.301	4.301	tr|Q5ZMG9|Q5ZMG9_CHICK	T-complex protein 1 subunit alpha OS=Gallus gallus GN=RCJMB04_2b5 PE=2 SV=1	CHICK	2		TCP1	0.487529	0.315782	0.359749	0.223619	0.328095	0.233948	1.13763	0.751382	0.432514	0.288664	0.440555	0.312973	0.194089	0.158176
241	4.02	4.02	34.45	17.65	17.65	tr|F1NSS2|F1NSS2_CHICK	Uncharacterized protein (Fragment) OS=Gallus gallus GN=PHPT1 PE=4 SV=1	CHICK	2		PHPT1	17.2187	0.0194504	19.5884	0.0168469	18.197	0.0179455	0.0855067	0.187839	17.2187	0.018097	19.2309	0.0160632	17.7011	0.017314
242	4.01	10.37	33.2	25.91	22.67	tr|Q5ZKJ2|Q5ZKJ2_CHICK	Uncharacterized protein OS=Gallus gallus GN=YWHAH PE=2 SV=1	CHICK	6		YWHAH	0.359749	0.233978	0.549541	0.373743	0.448745	0.290867	0.698232	0.539053	0.666807	0.492611	0.724436	0.574017	0.390841	0.253506
243	4.01	4.02	14.71	6.667	3.725	tr|F1NRM0|F1NRM0_CHICK	Uncharacterized protein OS=Gallus gallus GN=OXCT1 PE=4 SV=1	CHICK	2		OXCT1	3.19154	0.179188	4.87529	0.0774229	3.53183	0.133807	0.737904	0.718701	6.25173	0.0521859	5.29664	0.0651196	4.32514	0.0929017
244	4.01	4.02	18.07	8.434	8.032	sp|P47838|RS6_CHICK	40S ribosomal protein S6 OS=Gallus gallus GN=RPS6 PE=2 SV=1	CHICK	2		RPS6	0.413047	0.362222	0.496592	0.400081	0.108643	0.245167	0.954993	0.880688	0.119124	0.244916	0.383707	0.32254	0.0717794	0.223359
245	4.01	4.01	37.95	18.07	18.07	tr|Q6EE60|Q6EE60_CHICK	60S ribosomal protein L18 (Fragment) OS=Gallus gallus PE=2 SV=1	CHICK	2		RPL18	0.37325	0.46389	0.164437	0.277207	0.220801	0.269515	1.25892	0.64301	0.15417	0.249159	0.505825	0.5161	0.138038	0.264086
246	4.01	4.01	15.45	10.16	10.16	tr|F1NAM7|F1NAM7_CHICK	Uncharacterized protein (Fragment) OS=Gallus gallus GN=BDH2 PE=4 SV=1	CHICK	2		BDH2	1.18032	0.712392	1.27057	0.641	1.19124	0.666359	1.08643	0.800998	1.04713	0.914292	1.21339	0.635614	1.25892	0.619229
247	4.01	4.01	16.26	16.26	9.756	tr|E1BUZ0|E1BUZ0_CHICK	Uncharacterized protein OS=Gallus gallus GN=NDUFV2 PE=3 SV=1	CHICK	2		NDUFV2	0.895365	0.731665	0.809096	0.627489	1.13763	0.825049	1.24738	0.651115	1.1272	0.740791	0.870964	0.771387	1.20226	0.646008
248	4	62.02	65.33	45.33	43.2	sp|Q5ZMQ2|ACTG_CHICK	Actin, cytoplasmic 2 OS=Gallus gallus GN=ACTG1 PE=1 SV=1	CHICK	61		ACTB	0.255859	0.212289	0.337287	0.25096	0.207014	0.182497	0.954993	0.968428	0.178649	0.179473	0.519996	0.379937	0.207014	0.185378
249	4	10.36	32.24	26.94	26.94	sp|Q5ZMD1|1433T_CHICK	14-3-3 protein theta OS=Gallus gallus GN=YWHAQ PE=1 SV=1	CHICK	6		YWHAQ	0.0870964	0.148242	0.21677	0.174577	0.0831764	0.128792	1.04713	0.974717	0.180302	0.171732	0.251189	0.192802	0.165959	0.160075
250	4	4.03	9.929	4.397	4.397	tr|A4ZZ65|A4ZZ65_CHICK	Calpain OS=Gallus gallus PE=2 SV=1	CHICK	2		CAPN1	1.83654	0.361349	1.52757	0.471034	2.03236	0.318425	0.758578	0.61695	1.58489	0.444665	1.51356	0.474421	1.8197	0.36286
251	4	4.01	10.05	3.509	3.509	tr|Q5ZK20|Q5ZK20_CHICK	Putative uncharacterized protein OS=Gallus gallus GN=RCJMB04_13l7 PE=2 SV=1	CHICK	2		PDIA4	0.559758	0.272195	0.654636	0.368004	0.597035	0.306156	0.990832	0.996223	0.679204	0.39802	0.549541	0.263226	0.60256	0.313135
252	4	4.01	16.36	5.948	4.089	tr|F1NIX0|F1NIX0_CHICK	Uncharacterized protein (Fragment) OS=Gallus gallus GN=RPL8 PE=3 SV=1	CHICK	2		RPL8	0.630957	0.456344	0.724436	0.527937	0.452898	0.299722	0.937562	0.945043	0.57544	0.416	0.57544	0.398481	0.376704	0.263714
253	4	4.01	9.621	6.122	6.122	tr|Q5ZKQ0|Q5ZKQ0_CHICK	Putative uncharacterized protein OS=Gallus gallus GN=RCJMB04_9l13 PE=2 SV=1	CHICK	2		LANCL1	1.49969	0.422323	2.42103	0.228448	1.70608	0.343703	0.809096	0.615014	1.25892	0.578849	1.6293	0.368623	1.49969	0.419667
254	4	4.01	15.67	9.701	9.701	tr|F1NXY7|F1NXY7_CHICK	60S ribosomal protein L22 (Fragment) OS=Gallus gallus GN=RPL22 PE=4 SV=1	CHICK	2		RPL22	0.387258	0.286946	0.325087	0.264605	0.244343	0.199033	1.01859	0.957348	0.346737	0.286955	0.296483	0.265808	0.285759	0.239472
255	4	4	11.7	5.519	5.519	tr|O12945|O12945_CHICK	Vitronectin OS=Gallus gallus PE=2 SV=1	CHICK	2		VTN	0.549541	0.258428	0.501187	0.213321	0.724436	0.45175	1.11686	0.751385	0.625173	0.323618	0.474242	0.193081	0.895365	0.776073
256	4	4	17.7	10.18	10.18	tr|E1C9F4|E1C9F4_CHICK	Uncharacterized protein OS=Gallus gallus GN=PSPH PE=4 SV=1	CHICK	2		PSPH	6.19441	0.153216	7.87046	0.148853	7.17794	0.147553	0.169044	0.368104	5.97035	0.163669	6.72977	0.155486	7.65597	0.138276
257	4	4	34.78	20.87	20.87	tr|Q5ZM66|Q5ZM66_CHICK	Putative uncharacterized protein OS=Gallus gallus GN=RCJMB04_2p17 PE=4 SV=1	CHICK	2		RPS26	0.301995	0.253426	0.253513	0.226809	0.0613762	0.151666	1.10662	0.861535	0.322107	0.261375	0.301995	0.273943	0.0758578	0.18037
258	4	4	26.49	17.22	11.26	sp|P02607|MYL6_CHICK	Myosin light polypeptide 6 OS=Gallus gallus GN=MYL6 PE=1 SV=3	CHICK	2		MYL6	0.0870964	0.108582	0.0679204	0.0865294	0.0416869	0.0651378	1.03753	0.984684	0.0636796	0.0610949	0.120226	0.117729	0.0963829	0.133019
259	4	4	44.12	30.88	30.88	tr|F1NTT2|F1NTT2_CHICK	Uncharacterized protein (Fragment) OS=Gallus gallus GN=RPS28 PE=4 SV=1	CHICK	2		RPS28	0.870964	0.461196	0.809096	0.430071	0.625173	0.101128	0.946237	0.720019	0.809096	0.491151	0.879022	0.728153	0.744732	0.229674
260	3.96	4.19	16.08	4.621	4.621	tr|Q5F411|Q5F411_CHICK	Uncharacterized protein OS=Gallus gallus GN=CCT5 PE=2 SV=1	CHICK	3		CCT5	0.887156	0.7889	0.903649	0.826258	0.847227	0.71359	1.13763	0.754367	1.10662	0.789394	1.04713	0.890961	1.04713	0.892243
261	3.84	5.82	14.49	8.314	8.314	tr|Q5ZII1|Q5ZII1_CHICK	Uncharacterized protein OS=Gallus gallus GN=RPL4 PE=2 SV=1	CHICK	5		RPL4	0.440555	0.287846	0.394457	0.255785	0.283139	0.193396	1.13763	0.789879	0.387258	0.252396	0.383707	0.248285	0.283139	0.193279
262	3.82	3.82	11.24	8.835	8.835	tr|F1NEQ6|F1NEQ6_CHICK	Proteasome subunit alpha type (Fragment) OS=Gallus gallus GN=PSMA6 PE=3 SV=1	CHICK	2		PSMA6	3.16228	0.209865	2.83139	0.229212	2.60615	0.254507	1.0666	0.741994	3.01995	0.225477	2.63027	0.264317	2.96483	0.225033
263	3.79	3.8	11.58	3.268	3.268	tr|E1BXY3|E1BXY3_CHICK	Uncharacterized protein OS=Gallus gallus GN=PPP1R3A PE=4 SV=1	CHICK	3		PPP1R3A	11.4815	0.0266372	11.8032	0.0268173	12.8233	0.0216507	1.18032	0.809914	11.5878	0.0238445	11.695	0.0239065	14.5881	0.0190559
264	3.73	3.76	23.63	7.214	4.975	sp|Q9PTG6|DCTN2_CHICK	Dynactin subunit 2 OS=Gallus gallus GN=DCTN2 PE=2 SV=1	CHICK	2		DCTN2	1.28233	0.318504	1.18032	0.482589	1.36773	0.254501	0.954993	0.860569	1.20226	0.413614	1.55597	0.156859	1.31826	0.28424
265	3.7	4.23	16.37	8.772	7.018	tr|Q5F3D2|Q5F3D2_CHICK	Uncharacterized protein OS=Gallus gallus GN=HNRNPH3 PE=2 SV=1	CHICK	2		HNRNPH3	0.167494	0.237227	0.20893	0.257978	0.083946	0.205123	1.08643	0.877428	0.201372	0.247178	0.188799	0.255412	0.0912011	0.229267
266	3.69	3.69	10.6	5.696	3.797	tr|E1C6N5|E1C6N5_CHICK	Uncharacterized protein OS=Gallus gallus GN=DLAT PE=3 SV=1	CHICK	2		DLAT	0.210863	0.15873	0.258226	0.181037	0.197697	0.155547	0.954993	0.949826	0.212814	0.158601	0.222843	0.164373	0.214783	0.160727
267	3.67	3.67	39.52	25.81	25	tr|Q9PSQ5|Q9PSQ5_CHICK	P60=60 kDa stress-related protein (Fragments) OS=Gallus gallus PE=1 SV=1	CHICK	3		HSP60	1.03753	0.598174	1.09648	0.490671	1.10662	0.403013	1.04713	0.346869	0.990832	0.835979	1	0.801594	1.11686	0.257289
268	3.64	28.48	62.73	49.09	48.18	tr|F1NKX3|F1NKX3_CHICK	Troponin T, fast skeletal muscle isoforms (Fragment) OS=Gallus gallus GN=TNNT3 PE=4 SV=1	CHICK	19		TNNT3	0.30479	0.0889585	0.469894	0.138896	0.0242103	0.00325764	1.20226	0.775979	0.328095	0.102982	0.363078	0.0974214	0.0260615	0.00328647
269	3.62	3.66	26.04	22.92	22.92	tr|F1NA40|F1NA40_CHICK	Uncharacterized protein (Fragment) OS=Gallus gallus GN=PFN2 PE=4 SV=1	CHICK	2		PFN2	0.205116	0.177819	0.990832	0.48236	0.672977	0.843962	1.44544	0.345846	0.794328	0.687397	1	0.456483	0.704693	0.930674
270	3.59	2.01	8.739	1.39	1.39	tr|F1NI05|F1NI05_CHICK	Uncharacterized protein (Fragment) OS=Gallus gallus GN=LAMC1 PE=4 SV=1	CHICK	3		LAMC1	0.337287	0.250025	0.334195	0.230126	0.220801	0.205556	0.870964	0.94803	0.376704	0.28097	0.331131	0.268993	0.285759	0.251857
271	3.55	3.55	29.92	12.2	7.874	tr|E1BZH4|E1BZH4_CHICK	Uncharacterized protein OS=Gallus gallus GN=EIF4H PE=4 SV=1	CHICK	2		EIF4H	1.0666	0.959985	0.928966	0.960254	1.10662	0.457592	1.0666	0.540886	1.11686	0.448046	0.895365	0.891088	1.19124	0.386688
272	3.5	5.67	16.03	6.193	6.193	tr|F1NMN7|F1NMN7_CHICK	Uncharacterized protein (Fragment) OS=Gallus gallus GN=ALDH9A1 PE=3 SV=1	CHICK	4		ALDH9A1	0.954993	0.523638	1.00925	0.514901	0.981748	0.523624	0.981748	0.968687	0.855067	0.649866	0.895365	0.581145	0.972747	0.530077
273	3.48	3.48	9.884	6.977	6.977	tr|E1BZE1|E1BZE1_CHICK	Uncharacterized protein OS=Gallus gallus GN=AHSG PE=4 SV=1	CHICK	3		AHSG	0.0591562	0.110382	0.120226	0.12798	0.0270396	0.0918411	1.07647	0.85902	0.0816582	0.12563	0.0711213	0.11546	0.0277971	0.101307
274	3.47	5.67	12.59	4.326	3.441	sp|P24797|AT1A2_CHICK	Sodium/potassium-transporting ATPase subunit alpha-2 OS=Gallus gallus GN=ATP1A2 PE=2 SV=1	CHICK	3		ATP1A2	1.02802	0.919705	0.862979	0.765364	0.648634	0.425219	0.758578	0.581713	1.25892	0.611932	0.92045	0.876095	0.862979	0.76068
275	3.43	3.45	30.77	17.75	13.61	tr|E1BTG1|E1BTG1_CHICK	Uncharacterized protein OS=Gallus gallus GN=RPL12 PE=3 SV=1	CHICK	3		RPL12	1.70608	0.842268	1.90546	0.590736	0.870964	0.382006	1.07647	0.721406	2.42103	0.673424	2.1677	0.80283	1.58489	0.645309
276	3.42	3.43	12.94	5.804	5.804	tr|F1NXI3|F1NXI3_CHICK	Uncharacterized protein OS=Gallus gallus GN=DDX5 PE=3 SV=1	CHICK	3		DDX5	1.78649	0.0404324	1.83654	0.0405673	1.90546	0.0477774	0.963829	0.443221	1.57036	0.0490714	1.7378	0.042531	1.59956	0.0491551
277	3.38	3.39	38.22	4.598	4.598	tr|Q5ZJ59|Q5ZJ59_CHICK	Putative uncharacterized protein OS=Gallus gallus GN=RCJMB04_20j14 PE=2 SV=1	CHICK	2		SRSF5	0.148594	0.146043	0.107647	0.127213	0.0448745	0.0755961	0.879022	0.814618	0.060256	0.104727	0.141906	0.143424	0.265461	0.203742
278	3.31	3.32	32.23	7.025	7.025	sp|Q90679|THYN1_CHICK	Thymocyte nuclear protein 1 OS=Gallus gallus GN=THYN1 PE=1 SV=1	CHICK	2		THYN1	0.0207014	0.0481508	0.0145881	0.0615667	0.0128233	0.0465496	1.05682	0.897036	0.0207014	0.073927	0.0570164	0.0907206	0.0328095	0.0740133
279	3.26	3.29	21.46	7.576	6.061	tr|E1C735|E1C735_CHICK	S-adenosylmethionine synthase OS=Gallus gallus GN=MAT1A PE=3 SV=1	CHICK	2		MAT1A	0.214783	0.107044	0.328095	0.108412	0.141906	0.0880954	1.05682	0.893988	0.366438	0.117315	0.235505	0.0970578	0.272898	0.101937
280	3.21	5.35	22.35	12.16	9.804	tr|Q5ZLI2|Q5ZLI2_CHICK	Proteasome subunit alpha type OS=Gallus gallus GN=PSMA3 PE=2 SV=1	CHICK	3		PSMA3	2.03236	0.20713	1.90546	0.240521	1.88799	0.251778	1.03753	0.917967	1.49969	0.444285	1.7378	0.26397	1.45881	0.390718
281	3.11	3.11	25.19	11.11	11.11	tr|F1NVA4|F1NVA4_CHICK	Nucleophosmin (Fragment) OS=Gallus gallus GN=NPM1 PE=4 SV=1	CHICK	2		NPM1	0.226986	0.165826	0.203236	0.147745	0.170608	0.131176	0.862979	0.761478	0.251189	0.174396	0.222843	0.163265	0.251189	0.172287
282	3.09	3.09	13.83	2.867	2.867	tr|B0FLP0|B0FLP0_CHICK	Aminoimidazole-4-carboxamide ribonucleotide transformylase/IMP cyclohydrolase OS=Gallus gallus GN=PURH PE=2 SV=1	CHICK	2		PURH	0.801678	0.687004	0.758578	0.612622	0.972747	0.935133	1.08643	0.936878	0.49204	0.464011	0.428549	0.408334	0.457088	0.461205
283	3.06	3.06	16.27	10.32	7.937	tr|F1NCI4|F1NCI4_CHICK	60S ribosomal protein L7 (Fragment) OS=Gallus gallus GN=RPL7 PE=3 SV=1	CHICK	4		RPL7	0.765597	0.501024	0.405508	0.109039	0.0505825	0.0192111	0.928966	0.875883	0.613762	0.263427	0.457088	0.137744	0.141906	0.0357243
284	3.05	3.05	22.42	12.73	12.73	tr|F1P118|F1P118_CHICK	Ribosomal protein L15 (Fragment) OS=Gallus gallus GN=RPL15 PE=3 SV=1	CHICK	2		RPL15	0.524808	0.282348	0.49204	0.255743	0.416869	0.203165	1.10662	0.796811	0.544503	0.299961	0.47863	0.247119	0.398107	0.193097
285	2.98	2.98	20.11	17.24	13.22	tr|Q5ZIY1|Q5ZIY1_CHICK	Putative uncharacterized protein OS=Gallus gallus GN=RCJMB04_22n8 PE=2 SV=1	CHICK	2		BAG3	1.14815	0.777207	0.613762	0.43653	1.05682	0.88934	0.895365	0.836429	1.15878	0.76012	0.765597	0.633528	1.13763	0.78367
286	2.96	3.01	12.44	3.571	3.571	tr|F1NJ45|F1NJ45_CHICK	Calpain-3 OS=Gallus gallus GN=CAPN3 PE=4 SV=1	CHICK	3		CAPN3	0.847227	0.800083	0.83946	0.685606	0.794328	0.568291	0.981748	0.911245	0.92045	0.932112	0.83946	0.689092	0.751623	0.514895
287	2.94	2.99	14.38	2.041	2.041	tr|F1NT30|F1NT30_CHICK	Uncharacterized protein (Fragment) OS=Gallus gallus GN=AHNAK2 PE=4 SV=1	CHICK	2		AHNAK2	0.353183	0.789599	0.672977	0.964403	0.465586	0.66721	1.77011	0.362052	0.207014	0.3124	0.794328	0.741341	0.366438	0.479753
288	2.94	2.95	27.85	6.04	6.04	tr|Q8UWG7|Q8UWG7_CHICK	60S ribosomal protein L6 OS=Gallus gallus GN=RPL6 PE=2 SV=1	CHICK	3		RPL6	1.38038	0.652981	1.1272	0.812259	0.529663	0.475511	1	0.918949	0.937562	0.801915	0.990832	0.875132	0.564937	0.480045
289	2.91	2.96	12.32	1.76	1.76	tr|F1P130|F1P130_CHICK	Uncharacterized protein (Fragment) OS=Gallus gallus GN=ALDH1L2 PE=3 SV=1	CHICK	2		ALDH1L2	0.103753	0.0142666	0.161436	0.0217826	0.0654636	0.00770586	1.03753	0.871812	0.0990832	0.0132113	0.149969	0.0206889	0.0515229	0.0075437
290	2.9	2.97	12.68	3.962	3.962	tr|E1C4Z4|E1C4Z4_CHICK	Uncharacterized protein OS=Gallus gallus GN=OGDH PE=4 SV=1	CHICK	3		OGDH	0.801678	0.588369	0.591562	0.315827	1	0.961445	1.02802	0.932439	0.879022	0.822832	0.625173	0.328595	0.717794	0.237328
291	2.85	2.86	10.75	3.448	3.448	tr|Q58I02|Q58I02_CHICK	Uncharacterized protein OS=Gallus gallus GN=PBEF1 PE=2 SV=1	CHICK	3		NAMPT	1.11686	0.619191	2.88403	0.134018	3.80189	0.0989419	0.613762	0.586961	4.28548	0.0806606	2.35505	0.211749	3.66438	0.0823062
292	2.84	5.39	17.18	10.74	9.308	tr|F1NM03|F1NM03_CHICK	Basic leucine zipper and W2 domain-containing protein 2 OS=Gallus gallus GN=BZW2 PE=4 SV=1	CHICK	4		BZW2	1.24738	0.791073	1.39316	0.662328	1.92309	0.390445	1.35519	0.648794	1.01859	0.937295	1.57036	0.472615	1.78649	0.427136
293	2.84	2.87	33.18	15.42	15.42	tr|O42134|O42134_CHICK	Calpain small subunit (Fragment) OS=Gallus gallus PE=2 SV=1	CHICK	2		CAPNS1	3.56451	0.0596334	5.39511	0.0521106	5.24808	0.0512207	0.990832	0.13199	4.28548	0.0530179	4.92039	0.0513699	5.7544	0.0492175
294	2.82	2.85	33.09	10.29	10.29	tr|Q92068|Q92068_CHICK	Histone H3 OS=Gallus gallus PE=3 SV=1	CHICK	2		H3F3C	0.0731139	0.133056	0.121339	0.135477	0.0448745	0.112505	0.847227	0.823259	0.0461318	0.138809	0.105682	0.137299	0.0496592	0.120051
295	2.82	2	21.28	17.02	17.02	tr|Q90YX6|Q90YX6_CHICK	GTP binding protein Rab1a (Fragment) OS=Gallus gallus GN=RAB1A PE=4 SV=1	CHICK	2		RAB1A	0.847227	0.743145	0.608135	0.37918	0.672977	0.419918	0.963829	0.831768	0.787046	0.569642	0.787046	0.593007	0.619441	0.326638
296	2.75	4.71	15.71	2.618	2.618	tr|F1P0K1|F1P0K1_CHICK	Uncharacterized protein (Fragment) OS=Gallus gallus GN=RRBP1 PE=4 SV=1	CHICK	3		RRBP1	0.580764	0.620512	0.972747	0.913719	0.625173	0.537859	0.625173	0.47941	0.296483	0.276991	0.432514	0.256623	0.469894	0.327107
297	2.75	2.76	16.46	10.06	7.622	tr|F1NEA0|F1NEA0_CHICK	Alcohol dehydrogenase [NADP(+)] (Fragment) OS=Gallus gallus GN=AKR1A1 PE=4 SV=1	NADP(+)	2		AKR1A1	0.903649	0.839613	1.09648	0.829184	0.972747	0.968422	1.03753	0.925888	0.887156	0.8066	0.92045	0.878756	0.912011	0.854806
298	2.74	2.75	18.56	12.5	9.848	tr|F2Z4K7|F2Z4K7_CHICK	Uncharacterized protein OS=Gallus gallus GN=RPS3A PE=3 SV=1	CHICK	3		RPS3A	0.416869	0.225059	0.376704	0.200446	0.210863	0.0952922	1.10662	0.812379	0.363078	0.191229	0.440555	0.241979	0.265461	0.140285
299	2.7	2.72	27.33	16.28	11.63	sp|P43347|TCTP_CHICK	Translationally-controlled tumor protein homolog OS=Gallus gallus GN=TPT1 PE=2 SV=1	CHICK	2		TPT1	4.61318	0.0442445	4.69894	0.0481681	4.32514	0.0502076	1.09648	0.949305	4.16869	0.0533266	4.74242	0.0469235	3.83707	0.0604062
300	2.66	2.68	40.91	17.53	17.53	tr|H9L0J9|H9L0J9_CHICK	Uncharacterized protein (Fragment) OS=Gallus gallus GN=APOA1BP PE=4 SV=1	CHICK	2		APOA1BP	1.11686	0.625938	0.972747	0.998198	1.11686	0.614658	1.1272	0.617969	1.22462	0.476851	1.11686	0.63095	1.2942	0.425249
301	2.65	4.77	23.76	17.13	11.05	tr|F1NS91|F1NS91_CHICK	Uncharacterized protein (Fragment) OS=Gallus gallus GN=Gga.41946 PE=4 SV=1	CHICK	3		RPL9	0.049204	0.106232	0.138038	0.1342	0.123595	0.13075	1.07647	0.864825	0.0972747	0.115577	0.270396	0.20329	0.0369828	0.0967392
302	2.64	2.64	22.78	13.52	13.52	sp|P16527|MARCS_CHICK	Myristoylated alanine-rich C-kinase substrate OS=Gallus gallus GN=MARCKS PE=1 SV=2	CHICK	3		MARCKS	0.416869	0.201152	0.432514	0.212673	0.369828	0.173035	0.608135	0.329411	0.630957	0.36616	0.420727	0.203629	0.356451	0.165722
303	2.63	27.04	66.33	60.2	60.2	tr|F1NZG0|F1NZG0_CHICK	Uncharacterized protein (Fragment) OS=Gallus gallus GN=MYL1 PE=4 SV=1	CHICK	23		MYL1	1.31826	0.30888	1.0666	0.739905	1.57036	0.167613	1.19124	0.471608	1.65959	0.143229	1.15878	0.540419	1.38038	0.266731
304	2.61	2.63	25.68	8.784	8.784	sp|P31395|STMN1_CHICK	Stathmin OS=Gallus gallus GN=STMN1 PE=1 SV=1	CHICK	2		STMN1	2.44343	0.174764	2.51189	0.172331	3.01995	0.148641	1.0666	0.758931	2.53513	0.170432	2.80543	0.157509	2.83139	0.156493
305	2.58	2.59	10.93	2.428	2.428	tr|F1NBJ7|F1NBJ7_CHICK	Uncharacterized protein (Fragment) OS=Gallus gallus GN=SARDH PE=3 SV=1	CHICK	2		SARDH	0.141906	0.163139	0.0824138	0.129776	0.111686	0.153431	1.09648	0.911477	0.15417	0.181632	0.1	0.147513	0.0895365	0.158872
306	2.57	2.6	9.365	3.502	1.954	tr|F1P529|F1P529_CHICK	Uncharacterized protein OS=Gallus gallus GN=SF3B3 PE=4 SV=1	CHICK	2		SF3B3	0.685488	0.517074	0.203236	0.153808	0.510505	0.338589	1.13763	0.780941	0.390841	0.254369	0.47863	0.31255	0.319154	0.211898
307	2.54	4.48	16.33	8.163	8.163	tr|E1C3T6|E1C3T6_CHICK	Uncharacterized protein OS=Gallus gallus GN=ECI1 PE=3 SV=1	CHICK	3		ECI1	0.847227	0.71577	0.691831	0.981309	0.824138	0.933665	1.03753	0.981933	0.855067	0.627538	0.751623	0.758534	0.879022	0.729823
308	2.54	2.54	15.34	15.34	11.11	tr|Q5ZHP2|Q5ZHP2_CHICK	Uncharacterized protein OS=Gallus gallus GN=C26H6orf130 PE=2 SV=1	CHICK	2		C26H6orf130	1.90546	0.307029	2.24905	0.25305	2.72898	0.210984	1.21339	0.647901	1.95885	0.292223	2.14783	0.263515	2.48886	0.2288
309	2.49	2.52	13.75	6.32	3.532	tr|E1C155|E1C155_CHICK	Uncharacterized protein OS=Gallus gallus GN=ALDH6A1 PE=3 SV=1	CHICK	2		ALDH6A1	0.210863	0.197983	0.130617	0.16949	0.0744732	0.173767	1	0.857903	0.340408	0.323122	0.183654	0.207749	0.0619441	0.147748
310	2.48	2.51	11.59	2.695	2.695	tr|E1C4Z7|E1C4Z7_CHICK	Uncharacterized protein OS=Gallus gallus GN=DTNA PE=4 SV=1	CHICK	2		DTNA	1.19124	0.452221	0.847227	0.336242	0.937562	0.589976	1.03753	0.757188	1.0666	0.768574	0.912011	0.501456	0.954993	0.670322
311	2.47	2.47	35.58	33.65	33.65	tr|E1C3K4|E1C3K4_CHICK	Uncharacterized protein OS=Gallus gallus GN=LOC770260 PE=4 SV=1	CHICK	4		LOC770260	2.07014	0.303617	1.90546	0.346644	1.70608	0.393852	1.15878	0.757388	1.99526	0.324868	2.07014	0.309376	1.2942	0.610115
312	2.46	4.36	10.96	1.066	0.3552	sp|P11533|DMD_CHICK	Dystrophin OS=Gallus gallus GN=DMD PE=2 SV=1	CHICK	2		DMD	0.870964	0.303752	0.794328	0.0984748	0.83946	0.149573	0.879022	0.226564	0.809096	0.0741306	0.794328	0.0682641	0.855067	0.207215
313	2.45	2.49	13.87	7.039	3.52	tr|Q5ZIZ0|Q5ZIZ0_CHICK	6-phosphogluconate dehydrogenase, decarboxylating OS=Gallus gallus GN=PGD PE=2 SV=1	CHICK	1		PGD	1.04713	0.488046	0.990832	0.772681	1.21339	0.179953	1.0666	0.46765	1.11686	0.292751	0.972747	0.770765	1.34276	0.109266
314	2.43	2.43	20.66	13.22	6.612	tr|E1BZJ7|E1BZJ7_CHICK	Uncharacterized protein OS=Gallus gallus GN=MURC PE=4 SV=1	CHICK	1		MURC	0.124738	0.156235	0.0937562	0.142527	0.1	0.148913	1.05682	0.832661	0.131826	0.167928	0.125893	0.16544	0.131826	0.164853
315	2.39	2.41	15.08	2.712	1.525	tr|Q5ZKP8|Q5ZKP8_CHICK	Lysyl-tRNA synthetase OS=Gallus gallus GN=RCJMB04_9m1 PE=2 SV=1	CHICK	1		KARS	0.519996	0.217808	0.549541	0.204774	0.325087	0.100219	1.02802	0.922894	0.331131	0.111488	0.544503	0.22498	0.172187	0.0633289
316	2.37	2.37	42.95	9.06	6.376	tr|Q90650|Q90650_CHICK	Rous sarcoma virus transcription enhancer factor II OS=Gallus gallus PE=2 SV=1	CHICK	1		CSDA	0.758578	0.620548	1	0.981166	1.04713	0.916218	0.946237	0.922897	0.887156	0.819852	0.92045	0.875991	0.801678	0.682144
317	2.36	2.37	18.52	10.65	5.556	tr|F1NST3|F1NST3_CHICK	Ras-related protein Rab-5C OS=Gallus gallus GN=RAB5C PE=3 SV=1	CHICK	1		RAB5C	0.613762	0.0467827	0.698232	0.0485734	0.642688	0.0453635	0.912011	0.783879	0.724436	0.044852	0.772681	0.0435454	0.887156	0.0433481
318	2.34	2.34	22.13	3.688	1.952	tr|E1C7I0|E1C7I0_CHICK	Uncharacterized protein OS=Gallus gallus GN=DLST PE=3 SV=1	CHICK	1		DLST	1.33045	0.150603	2.0893	0.0577991	1.36773	0.0982473	0.954993	0.625583	1.36773	0.112192	1.45881	0.123604	1.1695	0.120014
319	2.33	15.57	32.68	22.08	17.53	tr|Q5ZKM2|Q5ZKM2_CHICK	Elongation factor 1-alpha OS=Gallus gallus GN=RCJMB04_10b5 PE=2 SV=1	CHICK	10		EEF1A	0.125893	0.119586	0.167494	0.138194	0.127057	0.11978	1	0.977547	0.15417	0.131915	0.218776	0.161032	0.16293	0.135732
320	2.29	2.29	10.75	5.914	5.914	tr|F1P183|F1P183_CHICK	Uncharacterized protein (Fragment) OS=Gallus gallus GN=SORD PE=3 SV=1	CHICK	2		SORD	1.00925	0.976601	1.40605	0.537169	1.43219	0.517731	0.895365	0.841183	0.963829	0.95032	1.11686	0.81723	1.24738	0.663432
321	2.22	2.27	12.6	1.752	1.095	tr|Q5ZKF3|Q5ZKF3_CHICK	Putative uncharacterized protein OS=Gallus gallus GN=RCJMB04_11d4 PE=2 SV=1	CHICK	1		AARS	0.440555	0.28637	0.862979	0.783276	0.711214	0.553299	1.2942	0.618903	0.831764	0.729008	0.83946	0.748464	0.751623	0.607209
322	2.21	2.21	22.45	10.2	6.122	tr|F1NXZ1|F1NXZ1_CHICK	Glutathione peroxidase (Fragment) OS=Gallus gallus GN=GPX3 PE=3 SV=1	CHICK	1		GPX3	0.824138	0.594112	1.03753	0.853555	0.831764	0.593245	1.1695	0.861315	0.816582	0.534477	0.895365	0.757033	0.862979	0.632906
323	2.19	2.21	10.63	4.615	4.615	tr|O42133|O42133_CHICK	Mu-calpain large subunit OS=Gallus gallus PE=2 SV=1	CHICK	2		CAPN2	2.26987	0.281489	2.42103	0.264018	2.75423	0.2323	0.912011	0.868968	2.208	0.289383	2.24905	0.282818	2.46604	0.258399
324	2.19	2.19	39.02	14.63	14.63	tr|E1C8Y9|E1C8Y9_CHICK	Uncharacterized protein OS=Gallus gallus GN=SRSF3 PE=4 SV=1	CHICK	2		SRSF	0.272898	0.170691	0.226986	0.155708	0.253513	0.172097	1.05682	0.979182	0.313329	0.18361	0.387258	0.234432	0.272898	0.191296
325	2.16	2.16	11.43	9.048	6.19	sp|Q08200|RL10_CHICK	60S ribosomal protein L10 (Fragment) OS=Gallus gallus GN=RPL10 PE=2 SV=1	CHICK	1		RPL10	0.666807	0.202456	0.887156	0.36545	0.172187	0.125979	0.981748	0.936356	0.529663	0.145657	0.570164	0.173103	0.291072	0.140716
326	2.15	2.16	30.48	5.348	5.348	tr|F1P0W4|F1P0W4_CHICK	Uncharacterized protein (Fragment) OS=Gallus gallus GN=H1FX PE=3 SV=1	CHICK	2		H1FX	0.131826	0.122022	0.148594	0.129617	0.123595	0.118428	1	0.988746	0.130617	0.121314	0.0972747	0.106237	0.11695	0.115279
327	2.15	2.16	32.06	22.14	9.16	tr|Q98TF9|Q98TF9_CHICK	Ribosomal protein L14 (Fragment) OS=Gallus gallus GN=RPL14 PE=2 SV=1	CHICK	1		RPL14	0.125893	0.158528	0.0758578	0.123379	0.0291072	0.11406	1.02802	0.879143	0.113763	0.153956	0.0648634	0.129956	0.0220801	0.0751547
328	2.14	2.15	10.21	5.236	3.403	tr|F1NRZ2|F1NRZ2_CHICK	Uncharacterized protein (Fragment) OS=Gallus gallus GN=SDPR PE=4 SV=1	CHICK	1		SDPR	0.301995	0.202873	0.405508	0.264092	0.267917	0.185001	1.24738	0.659425	0.277971	0.189729	0.444631	0.289753	0.369828	0.240437
329	2.13	2.64	18.91	9.295	6.41	sp|Q5F4B1|PGP_CHICK	Phosphoglycolate phosphatase OS=Gallus gallus GN=PGP PE=2 SV=1	CHICK	2		PGP	7.11213	0.148831	6.91831	0.156514	5.59758	0.181161	0.794328	0.776384	6.60694	0.160091	5.10505	0.229515	4.36516	0.205439
330	2.12	2.13	19.2	11.2	11.2	tr|F1P206|F1P206_CHICK	Uncharacterized protein (Fragment) OS=Gallus gallus GN=LOC426378 PE=4 SV=1	CHICK	2		LOC426378	0.870964	0.801313	1.39316	0.543092	0.685488	0.522073	1.48594	0.491207	1.21339	0.693761	1.49969	0.480193	1.35519	0.56659
331	2.11	2.5	28.32	8.741	8.741	tr|E1C4M0|E1C4M0_CHICK	Uncharacterized protein OS=Gallus gallus GN=RPS2 PE=3 SV=1	CHICK	3		RPS2	0.559758	0.381496	0.586138	0.40975	0.349945	0.229527	1.0666	0.88846	0.794328	0.677503	0.564937	0.387879	0.452898	0.296667
332	2.11	2.11	17.98	8.24	3.745	tr|H9L016|H9L016_CHICK	Uncharacterized protein (Fragment) OS=Gallus gallus PE=4 SV=1	CHICK	1		MPST	1.7378	0.0588611	1.49969	0.081779	2.18776	0.0324628	1.08643	0.659824	1.48594	0.0830801	1.48594	0.0812039	2.07014	0.0363541
333	2.11	2.11	29.09	5.455	5.455	tr|E1C4N0|E1C4N0_CHICK	Uncharacterized protein OS=Gallus gallus GN=RPS10 PE=4 SV=1	CHICK	3		RPS10	0.698232	0.536122	0.679204	0.514964	0.248886	0.175661	0.990832	0.998805	0.698232	0.536929	0.92045	0.88025	0.544503	0.368165
334	2.09	2.09	17.01	2.056	2.056	tr|Q5ZM17|Q5ZM17_CHICK	Putative uncharacterized protein OS=Gallus gallus GN=RCJMB04_3g13 PE=2 SV=1	CHICK	1		EHD3	1.34276	0.811248	1.75388	0.471187	1.75388	0.480684	0.57544	0.393134	0.613762	0.683711	2.03236	0.319145	1.92309	0.487859
335	2.07	2.08	17.93	8.696	4.076	tr|Q8UWG6|Q8UWG6_CHICK	Extracellular signal-regulated kinase 2 OS=Gallus gallus PE=2 SV=1	CHICK	2		MAPK1	0.831764	0.480535	0.679204	0.211162	0.895365	0.651103	0.92045	0.755014	0.92045	0.733365	0.744732	0.302206	0.928966	0.791498
336	2.06	4.1	17.3	9.213	6.966	tr|F1NJP8|F1NJP8_CHICK	Retinal dehydrogenase 1 (Fragment) OS=Gallus gallus GN=ALDH1A1 PE=3 SV=1	CHICK	3		ALDH1A1	19.7697	0.0312633	17.378	0.0312121	26.7917	0.0294264	6.0256	0.0411646	17.0608	0.0319993	20.5116	0.0311347	22.6987	0.0299648
337	2.06	2.07	30.09	18.98	11.11	sp|P42558|RAN_CHICK	GTP-binding nuclear protein Ran OS=Gallus gallus GN=RAN PE=2 SV=1	CHICK	2		RAN	0.60256	0.424819	0.666807	0.496138	0.591562	0.415159	0.946237	0.921607	0.666807	0.493216	0.654636	0.484703	0.539511	0.363236
338	2.06	2.06	13.14	13.14	8.759	tr|F1NP43|F1NP43_CHICK	Uncharacterized protein (Fragment) OS=Gallus gallus GN=PFDN4 PE=4 SV=1	CHICK	1		PFDN4	1.34276	0.433137	1.45881	0.380157	1.34276	0.433143	1.01859	0.925779	1.47231	0.362657	1.38038	0.443191	1.48594	0.354707
339	2.06	2.06	11.61	11.61	7.097	tr|F1N8Q1|F1N8Q1_CHICK	Superoxide dismutase [Cu-Zn] (Fragment) OS=Gallus gallus GN=SOD1 PE=3 SV=1	Cu-Zn	1		SOD1	3.04789	0.175606	3.56451	0.156152	4.16869	0.141585	0.903649	0.781311	3.49945	0.158068	3.40408	0.161541	4.40555	0.137097
340	2.05	3.64	12.38	10.48	7.143	tr|F1NZ80|F1NZ80_CHICK	Proteasome subunit beta type (Fragment) OS=Gallus gallus GN=PSMB2 PE=3 SV=1	CHICK	2		PSMB2	1.83654	0.242364	1.77011	0.253742	1.67494	0.275042	0.928966	0.788786	1.94089	0.227157	1.83654	0.242758	1.8197	0.242846
341	2.04	4.75	9.378	1.753	1.753	tr|E1C5Z5|E1C5Z5_CHICK	Uncharacterized protein OS=Gallus gallus GN=MYBPC1 PE=4 SV=1	CHICK	4		MYBPC1	2.14783	0.0523796	3.31131	0.195183	2.93765	0.0698278	0.972747	0.569281	1.87068	0.0506945	3.10456	0.170387	2.96483	0.151979
342	2.04	2.04	10.73	2.208	2.208	tr|F1NH65|F1NH65_CHICK	Uncharacterized protein (Fragment) OS=Gallus gallus GN=SCFD1 PE=4 SV=1	CHICK	1		SCFD1	1.11686	0.792464	1.18032	0.706855	0.928966	0.883448	1.02802	0.926888	1.1272	0.774766	1.03753	0.906623	0.847227	0.722839
343	2.03	2.06	11.97	1.06	1.06	tr|Q90662|Q90662_CHICK	Synemin OS=Gallus gallus PE=2 SV=2	CHICK	1		SYNM	21.8776	0.112522	22.2843	0.104933	28.3139	0.0937937	4.01791	0.535446	23.9883	0.105168	26.0615	0.106765	32.2107	0.0926747
344	2.03	2.04	12.34	1.875	1.875	tr|F1P393|F1P393_CHICK	Choline O-acetyltransferase OS=Gallus gallus GN=CHAT PE=3 SV=1	CHICK	1		CHAT	50.1187	0.0945183	52.4808	0.0915049	54.4503	0.0888087	0.448745	0.442888	47.4242	0.0968162	50.1187	0.0918831	52.4808	0.0880774
345	2.03	2.03	28.28	11.38	4.138	tr|F1NNF7|F1NNF7_CHICK	Succinate dehydrogenase [ubiquinone] iron-sulfur subunit, mitochondrial OS=Gallus gallus GN=SDHB PE=4 SV=1	CHICK	1		SDHB	1.88799	0.426956	0.912011	0.360299	1.85353	0.48986	0.717794	0.91295	1.94089	0.422127	1.00925	0.759464	1.70608	0.592576
346	2.03	2.03	9.507	4.225	4.225	tr|E1BXC2|E1BXC2_CHICK	Uncharacterized protein OS=Gallus gallus GN=ESD PE=4 SV=1	CHICK	1		ESD	0.275423	0.30258	1.13763	0.891241	0.77983	0.994297	0.937562	0.695494	0.319154	0.345296	0.737904	0.971684	0.711214	0.994333
347	2.02	30.27	24.07	15.71	14.4	tr|E1C8G4|E1C8G4_CHICK	Sarcoplasmic/endoplasmic reticulum calcium ATPase 2 OS=Gallus gallus GN=ATP2A2 PE=3 SV=1	CHICK	20		ATP2A2	0.474242	0.309446	0.724436	0.569871	0.648634	0.473806	0.981748	0.983177	0.496592	0.327164	0.717794	0.55736	0.49204	0.32351
348	2.02	2.4	12.64	3.386	2.032	tr|Q5ZI80|Q5ZI80_CHICK	Putative uncharacterized protein OS=Gallus gallus GN=RCJMB04_29h3 PE=2 SV=1	CHICK	1		COPS2	1.00925	0.980627	1.43219	0.521069	0.879022	0.798152	0.809096	0.685403	0.879022	0.835292	1.38038	0.548727	1.09648	0.842887
349	2.02	2.06	18.67	3.839	2.792	tr|E1BYA6|E1BYA6_CHICK	Uncharacterized protein OS=Gallus gallus GN=MAP7D3 PE=4 SV=1	CHICK	1		MAP7D3	2.91072	0.222119	5.10505	0.149608	4.01791	0.173746	0.903649	0.850159	2.53513	0.25237	2.65461	0.241801	3.43558	0.193844
350	2.02	2.05	22.03	6.356	6.356	tr|F1NGJ1|F1NGJ1_CHICK	Uncharacterized protein (Fragment) OS=Gallus gallus GN=REXO2 PE=3 SV=1	CHICK	1		REXO2	37.325	0.032334	26.7917	0.0343425	36.6438	0.0328069	10.1859	0.0473768	34.6737	0.0344221	28.3139	0.033934	32.2107	0.0327079
351	2.02	2.04	14.86	3.506	2.504	tr|E1BVP2|E1BVP2_CHICK	Uncharacterized protein OS=Gallus gallus GN=PLD1 PE=4 SV=1	CHICK	1		PLD1	4.69894	0.156706	4.57088	0.159863	5.64937	0.140667	1.34276	0.584151	4.32514	0.165099	4.01791	0.173243	4.83059	0.153916
352	2.02	2.03	15.51	1.69	1.69	tr|F1NGM2|F1NGM2_CHICK	Uncharacterized protein (Fragment) OS=Gallus gallus GN=ADCK3 PE=4 SV=1	CHICK	1		ADCK3	2.03236	0.306545	2.65461	0.235296	1.7378	0.375933	0.685488	0.51198	1.95885	0.319278	2.60615	0.239388	2.24905	0.274508
353	2.02	2.03	9.576	1.413	1.413	tr|Q5ZL53|Q5ZL53_CHICK	Putative uncharacterized protein OS=Gallus gallus GN=RCJMB04_7l20 PE=2 SV=1	CHICK	1		PABPC1	0.990832	0.988395	0.903649	0.820436	0.92045	0.846831	1.01859	0.94024	0.816582	0.61472	0.862979	0.729692	0.711214	0.442992
354	2.02	2.03	8.028	1.549	1.549	tr|Q5ZMI7|Q5ZMI7_CHICK	Putative uncharacterized protein OS=Gallus gallus GN=RCJMB04_1o16 PE=2 SV=1	CHICK	1		PREP	5.05825	0.000855254	6.36796	0.000826491	5.54626	0.000841581	0.981748	0.777733	3.69828	0.000953363	4.57088	0.000897816	4.61318	0.000909335
355	2.02	2.03	18.5	4.846	4.846	tr|Q90ZK7|Q90ZK7_CHICK	Peptidyl-prolyl cis-trans isomerase OS=Gallus gallus GN=FKBP25 PE=2 SV=1	CHICK	1		FKBP2	0.765597	0.467173	0.928966	0.813197	0.772681	0.473149	1	0.994635	0.83946	0.607562	1.04713	0.878875	0.758578	0.447456
356	2.02	2.03	10.83	4.444	4.444	tr|F1N823|F1N823_CHICK	Uncharacterized protein (Fragment) OS=Gallus gallus GN=PDHB PE=4 SV=1	CHICK	1		PDHB	0.194089	0.211229	0.20893	0.212087	0.0691831	0.199466	0.765597	0.711507	0.203236	0.210264	0.222843	0.238058	0.201372	0.209025
357	2.02	2.02	11.48	2.14	2.14	tr|Q5F4A4|Q5F4A4_CHICK	Inosine-5'-monophosphate dehydrogenase OS=Gallus gallus GN=IMPDH2 PE=2 SV=1	CHICK	1		IMPDH2	0.343558	0.282677	0.387258	0.287959	0.428549	0.382957	0.288403	0.209342	0.263027	0.217326	0.288403	0.236644	0.586138	0.518021
358	2.02	2.02	18.54	8.78	8.78	tr|E1BYW9|E1BYW9_CHICK	Proteasome subunit beta type OS=Gallus gallus GN=PSMB3 PE=3 SV=1	CHICK	1		PSMB3	2.07014	0.309491	2.75423	0.233488	2.46604	0.258371	1.01859	0.962224	1.92309	0.338152	2.51189	0.253833	2.24905	0.284489
359	2.02	2.02	17.52	11.68	11.68	tr|H9L298|H9L298_CHICK	Uncharacterized protein OS=Gallus gallus GN=PURB PE=4 SV=1	CHICK	1		PURB	1.11686	0.886471	0.165959	0.323289	4.13048	0.194962	1.05682	0.932356	1.80302	0.417182	1.52757	0.552682	2.33346	0.312384
360	2.02	2.02	26.14	17.61	17.61	tr|E1BRC1|E1BRC1_CHICK	Uncharacterized protein OS=Gallus gallus GN=CD99 PE=4 SV=1	CHICK	2		CD99	1.24738	0.666153	1.28233	0.629762	1.04713	0.904199	0.981748	0.981409	1.43219	0.52313	1.27057	0.643608	1.05682	0.897495
361	2.02	2.02	20.65	11.96	11.96	sp|P62303|RUXE_CHICK	Small nuclear ribonucleoprotein E OS=Gallus gallus GN=SNRPE PE=3 SV=1	CHICK	1		SNRPE	0.831764	0.0534015	1.36773	0.0424627	0.283139	0.0549553	3.22107	0.0415809	0.711214	0.0484884	0.666807	0.0494905	0.267917	0.0460946
362	2.02	2.02	10.13	5.696	5.696	sp|Q5ZKG5|PPAC_CHICK	Low molecular weight phosphotyrosine protein phosphatase OS=Gallus gallus GN=ACP1 PE=2 SV=3	CHICK	1		ACP1	2.91072	0.219481	2.63027	0.233159	4.28548	0.165371	0.847227	0.792995	2.53513	0.242499	2.44343	0.244308	4.36516	0.163818
363	2.01	4.07	18.1	9.816	5.521	tr|Q9PW24|Q9PW24_CHICK	RNA-binding protein HuA OS=Gallus gallus GN=HuA PE=2 SV=1	CHICK	2		HuA	0.30761	0.205919	0.394457	0.255208	0.328095	0.217323	0.765597	0.634358	0.319154	0.212141	0.47863	0.313048	0.359749	0.235633
364	2.01	4.06	12.81	2.728	2.728	tr|E1C7I7|E1C7I7_CHICK	Uncharacterized protein OS=Gallus gallus GN=IGFN1 PE=4 SV=1	CHICK	2		IGFN1	4.09261	0.171772	7.17794	0.12454	5.24808	0.146547	0.928966	0.891148	3.87258	0.178124	10.3753	0.105129	7.04693	0.125526
365	2.01	4.01	17.54	8.772	8.772	tr|Q5ZJV5|Q5ZJV5_CHICK	Uncharacterized protein OS=Gallus gallus GN=COX4I1 PE=2 SV=1	CHICK	2		COX4I1	0.0847227	0.0636266	0.42462	0.5039	0.328095	0.308475	0.772681	0.61582	0.0744732	0.0626229	0.474242	0.529587	0.127057	0.247246
366	2.01	3.25	10.77	1.415	1.415	tr|H9KZK9|H9KZK9_CHICK	Uncharacterized protein (Fragment) OS=Gallus gallus GN=PIT 54 PE=4 SV=1	CHICK	2		PIT 54	0.831764	0.727721	0.660694	0.492334	0.613762	0.434736	1.22462	0.685692	1.30617	0.607951	0.758578	0.616716	0.539511	0.363815
367	2.01	2.06	15.83	2.219	1.479	tr|Q71SG2|Q71SG2_CHICK	Collapsin response mediator protein-2A OS=Gallus gallus GN=CRMP2A PE=2 SV=1	CHICK	1		CRMP2A	1.88799	0.0350584	2.24905	0.0338344	1.47231	0.0347034	0.954993	0.947851	1.61436	0.0360512	2.0893	0.0342707	1.95885	0.0336101
368	2.01	2.05	21.39	2.756	1.444	tr|H9L022|H9L022_CHICK	Uncharacterized protein OS=Gallus gallus GN=SAFB2 PE=4 SV=1	CHICK	1		SAFB2	0.359749	0.207207	0.205116	0.124899	0.12942	0.0893143	1.02802	0.933209	0.283139	0.165922	0.263027	0.155104	0.242103	0.145355
369	2.01	2.03	13.36	4.623	1.884	tr|Q90989|Q90989_CHICK	S-gicerin OS=Gallus gallus PE=2 SV=1	CHICK	1		S-gicerin	0.539511	0.363834	0.539511	0.366113	0.380189	0.24605	0.432514	0.28008	0.47863	0.315786	0.539511	0.362266	0.496592	0.328373
370	2.01	2.03	21.16	10.58	5.82	tr|F1NJ73|F1NJ73_CHICK	Uncharacterized protein (Fragment) OS=Gallus gallus GN=AK2 PE=3 SV=1	CHICK	1		AK2	1.23595	0.670799	0.794328	0.672809	1.25892	0.650875	0.937562	0.911156	1.51356	0.47682	1.01859	0.955754	1.55597	0.453132
371	2.01	2.03	18.86	10.09	4.386	tr|E1BXJ0|E1BXJ0_CHICK	Protein-L-isoaspartate O-methyltransferase OS=Gallus gallus GN=LOC423008 PE=3 SV=1	CHICK	1		LOC423008	6.66807	0.167286	6.54636	0.167127	8.31764	0.147936	0.731139	0.673743	5.80764	0.183396	8.31764	0.147765	8.55067	0.144253
372	2.01	2.02	13.98	2.105	2.105	sp|Q9YHT1|DHSA_CHICK	Succinate dehydrogenase [ubiquinone] flavoprotein subunit, mitochondrial OS=Gallus gallus GN=SDHA PE=1 SV=2	CHICK	1		SDHA	4.05509	0.223439	2.46604	0.294227	2.31206	0.324266	0.928966	0.899206	3.69828	0.229726	2.53513	0.29517	3.19154	0.251838
373	2.01	2.02	14.38	1.691	1.691	tr|Q5ZIZ5|Q5ZIZ5_CHICK	Uncharacterized protein OS=Gallus gallus GN=NONO PE=2 SV=1	CHICK	1		NONO	0.717794	0.565736	0.704693	0.544036	0.519996	0.345788	0.963829	0.962207	0.613762	0.436905	1.13763	0.788669	0.666807	0.499927
374	2.01	2.02	7.5	0.8036	0.8036	tr|F1P4I8|F1P4I8_CHICK	DNA damage-binding protein 1 (Fragment) OS=Gallus gallus GN=DDB1 PE=4 SV=1	CHICK	1		DDB1	0.625173	0.350052	0.77983	0.571055	0.787046	0.589071	0.972747	0.949403	0.724436	0.484849	0.666807	0.405242	0.870964	0.730903
375	2.01	2.02	11.39	1.582	1.582	tr|F1NV59|F1NV59_CHICK	Uncharacterized protein OS=Gallus gallus GN=FUBP1 PE=4 SV=1	CHICK	1		FUBP1	0.608135	0.430034	0.772681	0.640513	0.711214	0.550524	1.18032	0.731619	0.597035	0.417841	0.660694	0.49204	0.666807	0.493695
376	2.01	2.02	20.83	9.028	3.819	tr|F1NNS8|F1NNS8_CHICK	Uncharacterized protein (Fragment) OS=Gallus gallus GN=PRDX4 PE=4 SV=1	CHICK	1		PRDX4	0.772681	0.63633	0.608135	0.430216	0.758578	0.6144	1.28233	0.626562	0.724436	0.574996	0.613762	0.439105	0.580764	0.400445
377	2.01	2.02	14.8	3.352	3.352	tr|E1BR89|E1BR89_CHICK	Uncharacterized protein OS=Gallus gallus GN=SLC25A3 PE=3 SV=1	CHICK	1		SLC25A3	0.246604	0.174916	0.258226	0.180858	0.222843	0.163351	0.912011	0.865924	0.334195	0.220162	0.251189	0.176522	0.285759	0.194379
378	2.01	2.02	18.75	9.766	9.766	sp|P34065|PSB5_CHICK	Proteasome subunit beta type-5 (Fragment) OS=Gallus gallus GN=PSMB5 PE=2 SV=2	CHICK	2		PSMB5	1.40605	0.157926	1.28233	0.185966	1.31826	0.17663	0.937562	0.405617	1.24738	0.19972	1.31826	0.177677	1.38038	0.162645
379	2.01	2.02	11.46	7.292	4.167	tr|Q6LC82|Q6LC82_CHICK	GTPase cRac1A OS=Gallus gallus GN=cRac1A PE=2 SV=1	CHICK	1		RAC1	0.331131	0.340433	0.448745	0.396847	0.231207	0.347949	1.15878	0.889359	0.235505	0.291335	0.524808	0.485905	0.322107	0.379254
380	2.01	2.01	9.172	1.274	1.274	tr|E1C457|E1C457_CHICK	Uncharacterized protein OS=Gallus gallus GN=EML1 PE=4 SV=1	CHICK	1		EML1	0.990832	0.997647	1.14815	0.764599	0.704693	0.547986	1.21339	0.701511	0.809096	0.694685	1.19124	0.721097	0.731139	0.581232
381	2.01	2.01	13.19	1.575	1.575	tr|Q5ZM32|Q5ZM32_CHICK	Dihydrolipoyl dehydrogenase OS=Gallus gallus GN=DLD PE=2 SV=1	CHICK	1		DLD	0.366438	0.396887	0.405508	0.420185	0.519996	0.502416	1	0.943334	0.248886	0.344291	0.239883	0.335629	0.510505	0.525654
382	2.01	2.01	17.48	3.497	3.497	tr|A0M8U0|A0M8U0_CHICK	Capping protein (Actin filament) muscle Z-line, alpha 2 OS=Gallus gallus GN=CAPZA2 PE=4 SV=1	CHICK	1		CAPZA2	2.05116	0.135565	2.55859	0.114698	2.46604	0.117891	1.14815	0.339292	1.77011	0.155873	2.55859	0.11458	2.65461	0.112236
383	2.01	2.01	21.76	12.5	6.019	sp|Q5ZJN2|RB11A_CHICK	Ras-related protein Rab-11A OS=Gallus gallus GN=RAB11A PE=2 SV=1	CHICK	1		RAB11A	0.737904	0.627076	0.963829	0.952716	1.03753	0.820686	0.801678	0.674907	0.895365	0.84782	0.879022	0.847866	0.862979	0.811752
384	2.01	2.01	15.5	4.428	4.428	tr|F1P2C0|F1P2C0_CHICK	Uncharacterized protein (Fragment) OS=Gallus gallus GN=PITPNB PE=4 SV=1	CHICK	1		PITPNB	1.14815	0.76888	2.37684	0.267671	1.08643	0.854913	0.831764	0.729629	1.77011	0.379928	1.85353	0.357109	1.07647	0.861044
385	2.01	2.01	17.71	12.5	12.5	tr|F1P280|F1P280_CHICK	Uncharacterized protein (Fragment) OS=Gallus gallus GN=LSM3 PE=4 SV=1	CHICK	1		LSM3	0.648634	0.47283	0.432514	0.280921	0.444631	0.288271	1.09648	0.832636	0.77983	0.646384	0.613762	0.434827	0.549541	0.374433
386	2	57.66	27.58	18.67	17.21	tr|E1C3E2|E1C3E2_CHICK	Uncharacterized protein OS=Gallus gallus GN=MYOM1 PE=4 SV=1	CHICK	36		MYOM1	9.37562	0.191567	9.72747	0.187657	12.3595	0.162202	0.972747	0.999292	10	0.183205	11.3763	0.167498	13.1826	0.157888
387	2	25.46	69.59	59.28	55.15	tr|F1P593|F1P593_CHICK	Heat shock protein beta-1 OS=Gallus gallus GN=HSPB1 PE=3 SV=1	CHICK	17		HSPB1	0.672977	0.596609	1.07647	0.990239	1.70608	0.460241	1.10662	0.953302	0.625173	0.749686	0.801678	0.808653	1.48594	0.631566
388	2	24.47	34.15	24.53	23.67	tr|F1NI29|F1NI29_CHICK	Uncharacterized protein OS=Gallus gallus GN=HADHA PE=3 SV=1	CHICK	13		HADHA	0.188799	0.147674	0.390841	0.252607	0.0210863	0.0783836	0.990832	0.998982	0.222843	0.163575	0.363078	0.23748	0.212814	0.158963
389	2	15.32	19.72	10.92	10.31	tr|A6BLM8|A6BLM8_CHICK	Titin isoform b11 (Fragment) OS=Gallus gallus GN=TTN PE=2 SV=1	CHICK	8		TTN	4.57088	0.159549	2.99226	0.216153	2.88403	0.223811	0.711214	0.556321	3.49945	0.191549	2.88403	0.223311	7.11213	0.124711
390	2	12.07	28.64	20.15	20.15	sp|P02552|TBA1_CHICK	Tubulin alpha-1 chain (Fragment) OS=Gallus gallus PE=1 SV=1	CHICK	7		TBA1	0.0356451	0.152179	0.110662	0.174194	0.0515229	0.157189	0.570164	0.511455	0.0534564	0.174078	0.194089	0.205588	0.135519	0.198706
391	2	8.05	24.62	10.51	10.51	sp|P00337|LDHB_CHICK	L-lactate dehydrogenase B chain OS=Gallus gallus GN=LDHB PE=1 SV=3	CHICK	6		LDHB	0.229087	0.165787	0.331131	0.217874	0.380189	0.248018	0.928966	0.896047	0.235505	0.169135	0.291072	0.19718	0.340408	0.223149
392	2	7.02	19.32	5.568	5.568	tr|Q8AYP7|Q8AYP7_CHICK	Hexokinase2 OS=Gallus gallus GN=HK2 PE=2 SV=1	CHICK	5		HK2	0.787046	0.660618	0.685488	0.519629	0.608135	0.432198	0.862979	0.78118	0.809096	0.694478	0.642688	0.470856	0.946237	0.921432
393	2	6.39	42.36	29.86	25	sp|Q5F3Z3|UB2V2_CHICK	Ubiquitin-conjugating enzyme E2 variant 2 OS=Gallus gallus GN=UBE2V2 PE=2 SV=1	CHICK	3		UBE2V2	3.22107	0.204355	5.39511	0.144772	2.91072	0.222377	1.01859	0.958579	3.69828	0.183325	4.7863	0.155134	4.2462	0.167706
394	2	5.62	22.29	15.61	8.917	tr|E1BVD1|E1BVD1_CHICK	Uncharacterized protein OS=Gallus gallus GN=LOC418170 PE=4 SV=1	CHICK	3		LOC418170	1.40605	0.53194	1.78649	0.371911	1.69044	0.404	0.824138	0.718581	1.51356	0.475903	1.87068	0.350088	1.8197	0.362505
395	2	4	28.95	28.95	28.95	sp|P18660|RLA1_CHICK	60S acidic ribosomal protein P1 OS=Gallus gallus GN=RPLP1 PE=3 SV=1	CHICK	2		RPLP1	3.0761	0.211974	3.0761	0.212267	2.01372	0.320958	2.70396	0.236964	3.56451	0.189436	3.10456	0.209726	2.99226	0.217028
396	2	2.23	15.15	10.91	10.91	sp|P18359|DEST_CHICK	Destrin OS=Gallus gallus GN=DSTN PE=1 SV=3	CHICK	2		DSTN	0.346737	0.227806	0.334195	0.219872	0.325087	0.215629	1.09648	0.839161	0.413047	0.267402	0.448745	0.292925	0.401791	0.260821
397	2	2.09	11.67	0.8255	0.5503	tr|E1BR45|E1BR45_CHICK	Uncharacterized protein OS=Gallus gallus GN=TLN2 PE=4 SV=1	CHICK	1		TLN2	0.265461	0.183398	0.272898	0.187726	0.233346	0.168033	1.07647	0.864759	0.390841	0.254602	0.356451	0.232393	0.349945	0.228445
398	2	2.05	9.701	1.066	1.066	tr|E1C866|E1C866_CHICK	Uncharacterized protein OS=Gallus gallus GN=AP2A2 PE=4 SV=1	CHICK	1		AP2A2	0.501187	0.33081	0.554626	0.379188	0.401791	0.259868	0.972747	0.972739	0.401791	0.259344	0.625173	0.448356	0.47863	0.31543
399	2	2.03	14.62	2.331	2.331	tr|F1NPF0|F1NPF0_CHICK	Eukaryotic translation initiation factor 2 subunit 3 OS=Gallus gallus GN=EIF2S3 PE=4 SV=1	CHICK	1		EIF2S3	2.03236	0.31645	2.0893	0.307911	1.59956	0.437048	2.39883	0.265544	1.87068	0.350492	2.75423	0.231987	2.37684	0.268148
400	2	2.03	14.39	14.39	9.091	tr|Q90X55|Q90X55_CHICK	Adipocyte fatty acid binding protein OS=Gallus gallus GN=AFABP PE=2 SV=2	CHICK	1		AFABP	0.744732	0.60349	0.895365	0.84321	1.58489	0.440949	1.25892	0.653569	0.972747	0.97323	1.00925	0.975078	1.10662	0.825413
401	2	2.02	11.77	3.686	2.378	tr|F1P4N9|F1P4N9_CHICK	Uncharacterized protein OS=Gallus gallus GN=POSTN PE=4 SV=1	CHICK	2		POSTN	0.277971	0.189843	0.285759	0.193672	0.296483	0.199142	0.772681	0.641813	0.265461	0.184469	0.30479	0.204069	0.258226	0.180127
402	2	2.02	13.5	4.25	4.25	tr|E1C9H8|E1C9H8_CHICK	Uncharacterized protein OS=Gallus gallus GN=PRKAR2A PE=4 SV=1	CHICK	1		PRKAR2A	0.801678	0.688872	1.14815	0.771473	0.879022	0.8053	0.990832	0.99527	1.05682	0.896625	1.13763	0.77765	1.38038	0.551791
403	2	2.02	10.6	3.438	3.438	tr|E1BX15|E1BX15_CHICK	Septin-2 OS=Gallus gallus GN=SEPT2 PE=3 SV=1	CHICK	1		SEPT2	0.383707	0.252386	0.428549	0.287449	0.30761	0.207408	1.15878	0.753917	0.413047	0.272182	0.390841	0.260503	0.316228	0.213741
404	2	2.01	7.913	1.356	0.9043	tr|F1P2E9|F1P2E9_CHICK	Uncharacterized protein (Fragment) OS=Gallus gallus GN=MYPN PE=4 SV=1	CHICK	1		MYPN	1.99526	0.323782	2.14783	0.296754	1.78649	0.375398	0.711214	0.549712	1.51356	0.474738	2.03236	0.318107	2.05116	0.313215
405	2	2.01	9.505	1.473	1.473	tr|F1NRK5|F1NRK5_CHICK	Uncharacterized protein (Fragment) OS=Gallus gallus GN=GARS PE=3 SV=1	CHICK	1		GARS	0.903649	0.877846	1.02802	0.873729	1.07647	0.848527	0.937562	0.904993	0.912011	0.876643	0.963829	0.991923	0.990832	0.986316
406	2	2.01	14.32	2.582	2.582	tr|A7UEA7|A7UEA7_CHICK	5-aminoimidazole ribonucleotide/carboxylase-5-aminoimidazole-4-N-succinocarboxamide ribonucleotide synthetase OS=Gallus gallus GN=AS PE=2 SV=1	CHICK	1		AS	0.570164	0.394103	0.461318	0.301322	1.10662	0.819053	1.1272	0.800908	1.07647	0.862804	0.711214	0.551948	0.903649	0.857928
407	2	2.01	12.5	2.717	2.717	tr|Q5ZLB3|Q5ZLB3_CHICK	Putative uncharacterized protein OS=Gallus gallus GN=RCJMB04_6o1 PE=2 SV=1	CHICK	1		HNRNPA3	0.0285759	0.17668	0.133045	0.246986	0.057544	0.210008	0.946237	0.923604	0.363078	0.321265	0.169044	0.37723	0.229087	0.280729
408	2	2.01	9.217	2.261	2.261	tr|F1ND80|F1ND80_CHICK	Uncharacterized protein (Fragment) OS=Gallus gallus GN=EIF3EIP PE=4 SV=1	CHICK	1		EIF3EIP	0.772681	0.63964	1.27057	0.643712	0.591562	0.410881	1.0666	0.879969	0.772681	0.64045	0.717794	0.55974	0.505825	0.334379
409	2	2.01	29.03	8.387	8.387	tr|E1BS06|E1BS06_CHICK	Uncharacterized protein OS=Gallus gallus GN=RPL23A PE=3 SV=1	CHICK	1		RPL23A	0.591562	0.407469	0.591562	0.40641	0.597035	0.414653	0.912011	0.877734	0.717794	0.566313	0.717794	0.58571	0.685488	0.51301
410	2	2.01	34.43	18.03	18.03	tr|F1P597|F1P597_CHICK	Uncharacterized protein (Fragment) OS=Gallus gallus PE=4 SV=1	CHICK	1		RPS17	0.591562	0.492236	0.580764	0.351128	0.346737	0.214084	1.0666	0.795623	0.57544	0.378883	0.642688	0.52309	0.448745	0.278367
411	2	2.01	11	2	2	tr|E1C5W4|E1C5W4_CHICK	Uncharacterized protein OS=Gallus gallus PE=4 SV=1	CHICK	1		cxorf21	13.5519	0.118792	17.7011	0.105598	20.893	0.0981942	0.165959	0.866391	15.1356	0.110881	16.9044	0.109145	18.0302	0.099828
412	2	2.01	8.571	2.041	2.041	tr|D5LPR1|D5LPR1_CHICK	Fascin 1 OS=Gallus gallus GN=FSCN1 PE=2 SV=1	CHICK	1		FSCN1	0.549541	0.371157	0.199526	0.152563	0.328095	0.217331	1.21339	0.694154	0.325087	0.214238	0.376704	0.244107	0.0717794	0.0941628
413	2	2.01	9.945	3.315	3.315	tr|E1C3D2|E1C3D2_CHICK	Uncharacterized protein OS=Gallus gallus GN=Sep-02 PE=3 SV=1	CHICK	1		Sep-02	0.359749	0.234794	0.267917	0.185518	0.255859	0.178608	1.19124	0.715459	0.420727	0.272412	0.436516	0.283249	0.331131	0.217983
414	2	2.01	13.33	5.778	5.778	tr|F1NIT5|F1NIT5_CHICK	Uncharacterized protein (Fragment) OS=Gallus gallus GN=UCHL1 PE=4 SV=1	CHICK	1		UCHL1	0.519996	0.346528	1.39316	0.541195	0.937562	0.907693	1.05682	0.89643	0.534564	0.357913	1.21339	0.695044	1.0666	0.884561
415	2	2.01	22.3	8.784	8.784	tr|F1NBX4|F1NBX4_CHICK	Uncharacterized protein (Fragment) OS=Gallus gallus GN=RPL27A PE=3 SV=1	CHICK	1		RPL27A	0.155597	0.155691	0.143219	0.15893	0.0972747	0.133619	1.11686	0.898821	0.194089	0.178805	0.158489	0.158442	0.0586138	0.129294
416	2	2.01	11.81	4.167	4.167	tr|E1C460|E1C460_CHICK	Uncharacterized protein OS=Gallus gallus GN=PBLD PE=4 SV=1	CHICK	1		PBLD	1.88799	0.346372	2.03236	0.318924	2.48886	0.255365	1.13763	0.780386	1.8197	0.363232	1.95885	0.332633	3.28095	0.200889
417	2	2.01	43.75	15.63	15.63	tr|E1BZA7|E1BZA7_CHICK	Uncharacterized protein OS=Gallus gallus GN=CCDC72 PE=4 SV=1	CHICK	1		CCDC72	1.41906	0.531412	1.92309	0.341354	2.12814	0.30095	1.27057	0.643904	1.83654	0.359429	2.03236	0.316912	2.29087	0.277273
418	2	2.01	20.49	12.3	12.3	tr|H9L135|H9L135_CHICK	Uncharacterized protein (Fragment) OS=Gallus gallus GN=HSD17B10 PE=4 SV=1	CHICK	1		HSD17B10	1.15878	0.668531	0.895365	0.790201	1.09648	0.722097	1.00925	0.782445	1.07647	0.880972	0.972747	0.977189	1.1695	0.711204
419	2	2.01	16.75	8.901	8.901	sp|Q90694|CDC42_CHICK	Cell division control protein 42 homolog OS=Gallus gallus GN=CDC42 PE=2 SV=1	CHICK	1		CDC42	0.591562	0.526542	0.92045	0.904311	0.92045	0.943668	1.05682	0.979473	1.23595	0.627344	0.903649	0.978884	1.14815	0.72034
420	2	2.01	20.18	10.53	10.53	tr|Q5F3C9|Q5F3C9_CHICK	Putative uncharacterized protein OS=Gallus gallus GN=RCJMB04_21c16 PE=4 SV=1	CHICK	1		SH3BGRL	0.691831	0.525484	0.608135	0.430705	0.570164	0.390139	1.20226	0.703837	0.772681	0.638994	0.559758	0.38301	0.642688	0.465486
421	2	2	11.76	1.982	1.982	tr|Q9YHD2|Q9YHD2_CHICK	Nuclear calmodulin-binding protein (Fragment) OS=Gallus gallus GN=URP PE=2 SV=1	CHICK	1		URP	0.625173	0.301126	0.816582	0.320626	0.691831	0.284323	0.946237	0.999735	0.679204	0.288827	0.972747	0.435629	0.855067	0.369436
422	2	2	20.06	3.56	3.56	tr|Q5ZM47|Q5ZM47_CHICK	Serine/threonine-protein phosphatase OS=Gallus gallus GN=PPP2CA PE=2 SV=1	CHICK	1		PPP2CA	0.559758	0.382468	0.608135	0.428604	0.343558	0.22612	0.862979	0.781516	0.496592	0.3299	0.413047	0.266749	0.47863	0.314182
423	2	2	7.057	1.033	1.033	tr|F1NDL4|F1NDL4_CHICK	Uncharacterized protein (Fragment) OS=Gallus gallus GN=NID2 PE=4 SV=1	CHICK	1		NID2	0.559758	0.279234	0.751623	0.506464	0.428549	0.177648	1.07647	0.833999	0.60256	0.317515	0.625173	0.343318	0.519996	0.222361
424	2	2	14.25	3.226	3.226	tr|E1BR08|E1BR08_CHICK	Histone H2A OS=Gallus gallus GN=H2AFY2 PE=3 SV=1	CHICK	1		H2AFY2	0.0946237	0.105326	0.151356	0.131004	0.0765597	0.0964959	0.83946	0.740532	0.0963829	0.106053	0.127057	0.119965	0.092045	0.103897
425	2	2	11.33	4.337	4.337	tr|E1C7S2|E1C7S2_CHICK	Uncharacterized protein OS=Gallus gallus GN=HSDL2 PE=4 SV=1	CHICK	1		HSDL2	0.398107	0.257199	0.42462	0.274259	0.325087	0.214808	0.895365	0.836945	0.474242	0.310193	0.267917	0.184546	0.469894	0.306883
426	2	2	24.19	5.581	5.581	sp|Q5ZJW4|SC22B_CHICK	Vesicle-trafficking protein SEC22b OS=Gallus gallus GN=SEC22B PE=2 SV=1	CHICK	1		SEC22B	0.831764	0.732422	1.94089	0.335121	1.75388	0.384938	1.28233	0.625371	1.59956	0.434904	1.92309	0.33799	1.78649	0.37332
427	2	2	33.09	6.618	6.618	sp|P61355|RL27_CHICK	60S ribosomal protein L27 OS=Gallus gallus GN=RPL27 PE=2 SV=2	CHICK	1		RPL27	0.30479	0.203641	0.267917	0.185754	0.175388	0.141532	1.1272	0.794793	0.346737	0.226707	0.369828	0.2414	0.272898	0.187953
428	2	2	14.44	3.61	3.61	tr|Q7ZT63|Q7ZT63_CHICK	Proteasome subunit beta type OS=Gallus gallus GN=cpsmb7 PE=2 SV=1	CHICK	1		PSMB7	1.39316	0.54281	1.09648	0.839165	1.38038	0.550014	0.963829	0.961789	1.55597	0.454464	1.35519	0.57082	1.10662	0.8233
429	2	2	10.59	2.119	2.119	tr|Q5ZMN1|Q5ZMN1_CHICK	Uncharacterized protein OS=Gallus gallus GN=G3BP1 PE=2 SV=1	CHICK	1		G3BP1	1.48594	0.526102	1.31826	0.689331	0.928966	0.864115	0.83946	0.668318	1.36773	0.635631	1.1272	0.901361	1.22462	0.769081
430	2	2	18.42	7.368	7.368	tr|Q5ZLU8|Q5ZLU8_CHICK	Putative uncharacterized protein OS=Gallus gallus GN=RCJMB04_4m1 PE=2 SV=1	CHICK	1		CIRBP	0.188799	0.147324	0.136773	0.124593	0.231207	0.167434	0.963829	0.956427	0.118032	0.115856	0.140605	0.126064	0.0717794	0.0944815
431	2	2	26.92	11.54	11.54	tr|F1NF89|F1NF89_CHICK	40S ribosomal protein S24 (Fragment) OS=Gallus gallus GN=RPS24 PE=3 SV=1	CHICK	1		RPS24	0.401791	0.263403	0.356451	0.226673	0.205116	0.145955	0.831764	0.759763	0.420727	0.266237	0.343558	0.218991	0.265461	0.189051
432	2	2	19.72	3.169	3.169	tr|F1NZ68|F1NZ68_CHICK	Uncharacterized protein OS=Gallus gallus GN=GBAS PE=4 SV=1	CHICK	1		GBAS	0.356451	0.229557	0.334195	0.221009	0.270396	0.183206	1	0.987485	0.353183	0.228953	0.328095	0.214251	0.270396	0.182489
433	2	2	17.65	5.882	5.882	tr|F1NHD8|F1NHD8_CHICK	Uncharacterized protein (Fragment) OS=Gallus gallus GN=PDCD6 PE=4 SV=1	CHICK	1		PDCD6	1.07647	0.86164	0.654636	0.484202	1.03753	0.926517	1.0666	0.876535	0.847227	0.756448	0.887156	0.830894	0.847227	0.755939
434	2	2	38.46	18.46	18.46	tr|H9KYT5|H9KYT5_CHICK	Uncharacterized protein (Fragment) OS=Gallus gallus PE=4 SV=1	CHICK	1		PRDX1	0.145881	0.128268	0.197697	0.151304	0.0831764	0.0996823	1.07647	0.870672	0.199526	0.152707	0.124738	0.118746	0.325087	0.215261
435	2	2	9.449	4.987	4.987	tr|F1N9B7|F1N9B7_CHICK	Uncharacterized protein (Fragment) OS=Gallus gallus GN=RAD23B PE=4 SV=1	CHICK	1		RAD23B	1.5417	0.458106	2.22844	0.28561	1.09648	0.832694	1.8197	0.363138	1.59956	0.437342	2.33346	0.272816	2.35505	0.269629
436	2	2	24.04	6.557	6.557	tr|E1BV85|E1BV85_CHICK	Uncharacterized protein OS=Gallus gallus GN=LRRC20 PE=4 SV=1	CHICK	1		LRRC20	7.87046	0.118898	12.2462	0.0983641	10.9648	0.102794	0.570164	0.984195	19.7697	0.082695	10.1859	0.106053	19.7697	0.0829275
437	2	2	9.772	2.606	2.606	tr|Q5ZMR5|Q5ZMR5_CHICK	Putative uncharacterized protein OS=Gallus gallus GN=RCJMB04_1g3 PE=2 SV=1	CHICK	1		RCJMB04_1g3	0.83946	0.748457	0.946237	0.927879	1.10662	0.826429	1.07647	0.863368	0.870964	0.799878	1.07647	0.869216	1.10662	0.830153
438	2	2	15.5	7.5	7.5	tr|Q5ZIL3|Q5ZIL3_CHICK	Putative uncharacterized protein OS=Gallus gallus GN=RCJMB04_25e17 PE=2 SV=1	CHICK	1		UBE2K	1.48594	0.489404	1.57036	0.447405	1.55597	0.453782	0.630957	0.454717	1.55597	0.455889	2.72898	0.234028	1.13763	0.786136
439	2	2	8.718	3.59	3.59	tr|H9KZT7|H9KZT7_CHICK	Uncharacterized protein (Fragment) OS=Gallus gallus GN=ILF2 PE=4 SV=1	CHICK	1		ILF2	0.331131	0.31	0.270396	0.273792	0.0275423	0.157013	1.40605	0.589387	0.251189	0.260099	0.346737	0.316066	0.157036	0.222419
440	2	2	10.04	3.93	3.93	tr|F1N8K4|F1N8K4_CHICK	Platelet-activating factor acetylhydrolase IB subunit beta OS=Gallus gallus GN=PAFAH1B2 PE=4 SV=1	CHICK	1		PAFAH1B2	0.469894	0.525381	0.394457	0.542763	0.444631	0.547903	1.20226	0.787018	0.524808	0.568171	0.346737	0.471077	0.387258	0.462196
441	2	2	13.97	5.587	5.587	tr|E1C9J2|E1C9J2_CHICK	Uncharacterized protein OS=Gallus gallus GN=MANF PE=4 SV=1	CHICK	1		MANF	0.990832	0.953064	1.24738	0.751695	0.972747	0.958266	1.00925	0.943138	0.83946	0.761073	1.2942	0.597809	1.18032	0.712799
442	2	2	12.98	7.212	7.212	tr|E1BY79|E1BY79_CHICK	Uncharacterized protein OS=Gallus gallus GN=C11orf89 PE=4 SV=1	CHICK	1		C11orf89	7.31139	0.123034	9.46237	0.109427	7.7983	0.119622	0.801678	0.681862	11.272	0.101569	6.66807	0.129125	4.96592	0.151851
443	2	2	6.054	2.714	2.714	sp|Q5ZKI0|KCC2D_CHICK	Calcium/calmodulin-dependent protein kinase type II delta chain OS=Gallus gallus GN=CAMK2D PE=2 SV=1	CHICK	1		CAMK2D	0.679204	0.513591	0.801678	0.682777	0.630957	0.457073	1.24738	0.66185	0.887156	0.823069	0.887156	0.827013	0.394457	0.255362
444	2	2	7.612	3.46	3.46	sp|P25324|THTR_CHICK	Thiosulfate sulfurtransferase OS=Gallus gallus GN=TST PE=1 SV=1	CHICK	1		TST	1.52757	0.465051	1.2942	0.623239	1.64437	0.416229	0.981748	0.985966	1.18032	0.730056	1.64437	0.417316	1.52757	0.467354
445	2	2	43.42	17.11	17.11	tr|E1C8V9|E1C8V9_CHICK	Uncharacterized protein OS=Gallus gallus GN=FAM136A PE=4 SV=1	CHICK	1		FAM136A	0.444631	0.283033	0.30761	0.208732	0.30761	0.224012	0.83946	0.798394	0.369828	0.234314	0.461318	0.32254	0.47863	0.309771
446	2	2	7.668	4.153	4.153	tr|E1C502|E1C502_CHICK	Autophagy-related protein 3 OS=Gallus gallus GN=ATG3 PE=3 SV=1	CHICK	1		ATG3	0.83946	0.743938	1.65959	0.411467	0.946237	0.929719	1.0666	0.874747	1.18032	0.735572	1.7378	0.389622	1.36773	0.557998
447	2	2	8.621	8.621	8.621	tr|E1BRT9|E1BRT9_CHICK	Uncharacterized protein OS=Gallus gallus GN=NDUFA5 PE=4 SV=1	CHICK	1		NDUFA5	0.275423	0.189291	0.394457	0.258195	0.199526	0.161145	0.990832	0.944627	0.474242	0.308113	0.340408	0.235291	0.363078	0.240234
448	2	2	13.16	8.421	8.421	tr|E1BRD9|E1BRD9_CHICK	Uncharacterized protein OS=Gallus gallus GN=GAMT PE=4 SV=1	CHICK	1		GAMT	0.398107	0.257472	0.167494	0.138075	0.18197	0.144359	0.912011	0.873088	0.440555	0.285306	0.152757	0.131566	0.178649	0.143319
449	2	2	6.032	4.444	4.444	tr|Q66VY4|Q66VY4_CHICK	Splicing factor 3a subunit 2 OS=Gallus gallus GN=SF3A2 PE=2 SV=1	CHICK	1		SF3A2	0.613762	0.436262	0.310456	0.20754	0.224906	0.164414	1.04713	0.907999	0.37325	0.242245	0.242103	0.172801	0.353183	0.231743
450	2	2	12.58	8.609	8.609	tr|Q5ZHW8|Q5ZHW8_CHICK	Uncharacterized protein OS=Gallus gallus GN=RPS14 PE=2 SV=1	CHICK	1		RPS14	0.291072	0.197101	0.380189	0.246608	0.20893	0.156999	0.879022	0.804341	0.30761	0.20609	0.380189	0.247484	0.218776	0.161576
451	2	2	6.498	5.054	5.054	tr|Q5F3R9|Q5F3R9_CHICK	Putative uncharacterized protein OS=Gallus gallus GN=RCJMB04_8c13 PE=2 SV=1	CHICK	1		SET	0.636796	0.459728	0.57544	0.397808	0.452898	0.296326	1.08643	0.85294	0.487529	0.322164	0.510505	0.339217	0.346737	0.226675
452	2	2	9.043	6.383	6.383	tr|F1NSA8|F1NSA8_CHICK	Uncharacterized protein (Fragment) OS=Gallus gallus GN=RAP1A PE=1 SV=1	CHICK	1		RAP1A	0.226986	0.165285	0.383707	0.248128	0.224906	0.164687	1.10662	0.826767	0.452898	0.294044	0.319154	0.212292	0.405508	0.263821
453	2	2	14.53	9.402	9.402	tr|F1NH93|F1NH93_CHICK	Uncharacterized protein (Fragment) OS=Gallus gallus GN=RPS20 PE=4 SV=1	CHICK	1		RPS20	0.787046	0.657333	1.34276	0.57567	0.737904	0.587058	0.92045	0.88028	0.711214	0.553494	0.895365	0.833123	0.409261	0.266061
454	2	2	14.29	14.29	14.29	tr|E1C3G8|E1C3G8_CHICK	Uncharacterized protein OS=Gallus gallus GN=RPS29 PE=4 SV=1	CHICK	1		RPS29	0.334195	0.456378	0.207014	0.24073	0.16293	0.269225	0.972747	0.836727	0.170608	0.231108	0.141906	0.212832	0.0937562	0.195443
455	2	2	12.15	9.392	9.392	sp|Q5ZI42|MCTS1_CHICK	Malignant T-cell-amplified sequence 1 OS=Gallus gallus GN=MCTS1 PE=2 SV=1	CHICK	1		MCTS1	0.363078	0.236682	1.11686	0.810651	1.33045	0.586707	0.77983	0.651267	0.928966	0.902035	1.49969	0.479904	1.20226	0.702852
456	2	2	15.27	15.27	15.27	tr|Q5ZK39|Q5ZK39_CHICK	Putative uncharacterized protein OS=Gallus gallus GN=RCJMB04_13f24 PE=2 SV=1	CHICK	1		CHCHD2	2.14783	0.302827	2.18776	0.281999	2.1677	0.325889	1.03753	0.907149	2.60615	0.245435	2.55859	0.255559	2.33346	0.281756
457	1.92	1.92	17.54	4.386	4.386	tr|F1NC27|F1NC27_CHICK	Uncharacterized protein (Fragment) OS=Gallus gallus GN=RAB21 PE=3 SV=1	CHICK	1		RAB21	0.831764	0.732871	1.18032	0.73461	0.912011	0.865805	1.10662	0.828878	0.928966	0.897318	0.990832	0.995882	0.772681	0.63997
458	1.89	3.6	11.42	5.936	5.936	tr|F1NAA5|F1NAA5_CHICK	Uncharacterized protein (Fragment) OS=Gallus gallus GN=PGM2L1 PE=4 SV=1	CHICK	2		PGM2L1	1.51356	0.474664	1.90546	0.344261	2.31206	0.275682	0.724436	0.56947	1.59956	0.437619	1.8197	0.363155	2.14783	0.299628
459	1.89	1.9	19.08	1.927	1.927	tr|Q5ZMD9|Q5ZMD9_CHICK	Putative uncharacterized protein OS=Gallus gallus GN=RCJMB04_2h4 PE=2 SV=1	CHICK	1		PSMD3	0.954993	0.933867	1.11686	0.805326	0.691831	0.527476	1.05682	0.901177	0.862979	0.788725	1.03753	0.930728	0.794328	0.668539
460	1.89	1.89	16.97	6.137	3.971	tr|F1P5Y7|F1P5Y7_CHICK	Uncharacterized protein (Fragment) OS=Gallus gallus GN=C12orf5 PE=4 SV=1	CHICK	1		C12orf5	2.65461	0.240776	1.30617	0.610397	1.85353	0.355855	1	0.988368	1.75388	0.383549	2.10863	0.304207	1.75388	0.384652
461	1.84	1.85	17.62	7.28	3.448	tr|F1NC02|F1NC02_CHICK	Proteasome subunit alpha type (Fragment) OS=Gallus gallus GN=PSMA4 PE=3 SV=1	CHICK	1		PSMA4	1.24738	0.672825	1.38038	0.50204	1.5417	0.391375	1.04713	0.856845	1.09648	0.952052	1.35519	0.454434	1.08643	0.846058
462	1.84	1.85	18.92	6.306	3.604	sp|Q08393|GSTA2_CHICK	Glutathione S-transferase OS=Gallus gallus PE=2 SV=2	CHICK	1		GSTA	3.19154	0.225142	3.40408	0.212853	4.28548	0.181134	0.954993	0.963012	1.78649	0.395253	3.49945	0.210899	3.46737	0.210733
463	1.82	3.59	12.32	4.348	4.348	tr|Q4JK63|Q4JK63_CHICK	20-hydroxysteroid dehydrogenase OS=Gallus gallus PE=2 SV=1	CHICK	2		CBR1	3.04789	0.207868	4.13048	0.163156	3.49945	0.17575	0.954993	0.896756	2.75423	0.222946	3.69828	0.173281	3.80189	0.169008
464	1.82	1.84	4.9	1.531	1.531	tr|E1C4E4|E1C4E4_CHICK	Uncharacterized protein OS=Gallus gallus GN=CPT2 PE=3 SV=1	CHICK	1		CPT2	0.717794	0.56019	0.744732	0.600047	0.457088	0.296801	1.30617	0.610114	0.619441	0.445241	0.751623	0.603912	0.436516	0.282295
465	1.82	1.82	3.509	2.256	2.256	tr|Q5F426|Q5F426_CHICK	Uncharacterized protein OS=Gallus gallus GN=PDHA1 PE=2 SV=1	CHICK	1		PDHA1	0.325087	0.214235	0.356451	0.232651	0.229087	0.166778	1.07647	0.873927	0.222843	0.163359	0.272898	0.18775	0.220801	0.162736
466	1.8	1.83	11.61	4.911	4.911	tr|E1BVW6|E1BVW6_CHICK	Uncharacterized protein OS=Gallus gallus GN=BAG2 PE=4 SV=1	CHICK	1		BAG2	6.60694	0.129591	3.7325	0.182641	5.86138	0.138065	1.1272	0.799209	8.01678	0.117634	7.72681	0.119824	6.13762	0.134313
467	1.8	1.81	13.1	1.593	1.593	tr|F1NSE3|F1NSE3_CHICK	Uncharacterized protein (Fragment) OS=Gallus gallus GN=CRAT PE=3 SV=1	CHICK	1		CRAT	10.4713	0.104875	7.65597	0.120505	11.3763	0.101424	0.954993	0.94566	8.70964	0.113457	7.44732	0.122008	11.272	0.101519
468	1.8	1.8	16.95	10.17	5.085	tr|E1BXG0|E1BXG0_CHICK	Peptidyl-prolyl cis-trans isomerase OS=Gallus gallus GN=PPIH PE=3 SV=1	CHICK	1		PPIH	0.648634	0.473614	0.731139	0.576204	0.648634	0.47294	1.04713	0.917057	0.376704	0.243813	0.737904	0.591845	0.544503	0.366541
469	1.79	1.79	15.29	3.03	2.204	tr|F1NCA2|F1NCA2_CHICK	Uncharacterized protein (Fragment) OS=Gallus gallus GN=GPD2 PE=3 SV=1	CHICK	2		GPD2	6.30957	0.178869	5.01187	0.220322	5.97035	0.194156	0.613762	0.671586	8.01678	0.153975	5.80764	0.204129	5.54626	0.194013
470	1.76	3.56	15.21	1.402	1.402	tr|F1NJ69|F1NJ69_CHICK	Uncharacterized protein OS=Gallus gallus GN=USO1 PE=4 SV=1	CHICK	2		USO1	1.5417	0.578439	2.10863	0.333841	1.10662	0.908859	0.161436	0.168833	0.946237	0.755872	1.25892	0.80471	1.21339	0.921356
471	1.76	1.81	10.39	2.809	2.079	tr|F1NB09|F1NB09_CHICK	Uncharacterized protein (Fragment) OS=Gallus gallus GN=UNC80 PE=4 SV=1	CHICK	3		UNC80	36.3078	0.0864763	38.7258	0.0821199	44.0555	0.0773571	0.334195	0.400172	42.8549	0.0794246	39.8107	0.0794275	48.7528	0.0764496
472	1.75	1.76	16.58	5.615	4.278	tr|E1C7T4|E1C7T4_CHICK	Uncharacterized protein OS=Gallus gallus GN=PRELP PE=4 SV=1	CHICK	2		PRELP	0.133045	0.125399	0.155597	0.133742	0.149969	0.130076	1.02802	0.944923	0.121339	0.118807	0.177011	0.13879	0.194089	0.153813
473	1.74	1.75	11.82	3.378	3.378	tr|E1BWM0|E1BWM0_CHICK	Uncharacterized protein OS=Gallus gallus GN=TTC1 PE=4 SV=1	CHICK	1		TTC1	2.42103	0.263796	3.7325	0.18296	4.40555	0.163306	1.09648	0.838215	3.46737	0.193464	4.28548	0.166143	3.98107	0.174499
474	1.73	1.73	9.251	4.846	4.846	tr|Q85B99|Q85B99_CHICK	Cytochrome c oxidase subunit 2 OS=Gallus gallus GN=COX2 PE=3 SV=1	CHICK	1		COX2	0.0903649	0.109193	0.316228	0.217196	0.0139316	0.0837542	1.39316	0.545794	0.253513	0.183532	0.390841	0.258646	0.387258	0.257223
475	1.72	1.73	19.39	6.754	4.357	sp|P07850|SUOX_CHICK	Sulfite oxidase OS=Gallus gallus GN=SUOX PE=1 SV=3	CHICK	2		SUOX	6.60694	0.158134	5.54626	0.176675	12.4738	0.114551	0.0501187	0.157253	6.25173	0.164196	4.44631	0.213235	9.81748	0.1286
476	1.71	1.73	7.837	5.016	2.508	tr|Q5ZL46|Q5ZL46_CHICK	Laforin OS=Gallus gallus GN=Epm2a PE=2 SV=1	CHICK	1		Epm2a	15.9956	0.127681	17.2187	0.119984	19.7697	0.118402	0.0937562	0.377539	11.8032	0.144663	16.4437	0.121781	21.4783	0.11483
477	1.68	1.71	12.88	1.968	1.968	tr|F1N8H6|F1N8H6_CHICK	Heterochromatin protein 1-binding protein 3 OS=Gallus gallus GN=HP1BP3 PE=3 SV=1	CHICK	1		HP1BP3	0.457088	0.296863	0.496592	0.32994	0.15417	0.132329	0.972747	0.968262	0.420727	0.273272	0.383707	0.249787	0.248886	0.175221
478	1.67	1.68	15.1	8.663	5.446	tr|Q6EE32|Q6EE32_CHICK	Calreticulin (Fragment) OS=Gallus gallus PE=2 SV=1	CHICK	2		CALR	0.801678	0.0775101	0.879022	0.161282	0.711214	0.0332383	0.954993	0.805758	0.758578	0.0622017	0.787046	0.104463	0.704693	0.0283007
479	1.66	1.66	3.689	3.689	3.689	sp|P23614|BASP1_CHICK	Brain acid soluble protein 1 homolog OS=Gallus gallus GN=BASP1 PE=2 SV=4	CHICK	1		BASP1	0.258226	0.18045	0.277971	0.190917	0.20893	0.157349	1.00925	0.966908	0.363078	0.237211	0.340408	0.222948	0.293765	0.198324
480	1.65	1.69	22.08	19.48	15.58	tr|Q5ZKN7|Q5ZKN7_CHICK	Putative uncharacterized protein OS=Gallus gallus GN=RCJMB04_9n22 PE=2 SV=1	CHICK	2		UBE2L3	1.52757	0.277476	1.47231	0.295931	1.59956	0.255019	0.972747	0.934686	1.45881	0.298423	1.40605	0.325862	1.47231	0.29236
481	1.65	1.65	9.816	1.38	1.38	tr|F1P494|F1P494_CHICK	Uncharacterized protein (Fragment) OS=Gallus gallus GN=TGFBI PE=4 SV=1	CHICK	1		TGFBI	0.334195	0.219916	0.432514	0.28208	0.394457	0.255695	1.04713	0.915196	0.229087	0.166232	0.353183	0.23036	0.376704	0.24524
482	1.64	1.66	20.78	3.636	3.636	tr|Q5ZKQ9|Q5ZKQ9_CHICK	RNA binding motif protein, X-linked OS=Gallus gallus GN=RBMX PE=2 SV=1	CHICK	2		RBMX	0.218776	0.147141	0.253513	0.163483	0.143219	0.111461	0.981748	0.991404	0.248886	0.161395	0.212814	0.144056	0.248886	0.16144
483	1.61	1.61	39.39	22.22	15.15	sp|P07032|ACYP1_CHICK	Acylphosphatase-1 OS=Gallus gallus GN=ACYP1 PE=1 SV=2	CHICK	2		ACYP1	13.8038	0.0128034	16.9044	0.0112608	16.1436	0.0112863	0.554626	0.935274	10	0.0182577	14.9969	0.0128788	13.9316	0.0126444
484	1.58	1.58	8.997	6.228	3.806	tr|E1BZS8|E1BZS8_CHICK	Uncharacterized protein OS=Gallus gallus GN=TXNL1 PE=4 SV=1	CHICK	1		TXNL1	1.49969	0.380768	1.61436	0.338405	1.58489	0.350706	0.895365	0.758616	1.48594	0.391793	1.48594	0.388758	1.28233	0.521638
485	1.55	1.57	16.25	3.333	3.333	sp|Q9PV94|RSMB_CHICK	Small nuclear ribonucleoprotein-associated protein B' OS=Gallus gallus GN=SNRPB PE=2 SV=1	CHICK	1		SNRPB	1.31826	0.512428	0.432514	0.385682	0.946237	0.998718	1.24738	0.546133	1.04713	0.825432	0.92045	0.978514	0.937562	0.931642
486	1.54	1.54	25.71	5.714	5.714	tr|E1BY89|E1BY89_CHICK	Uncharacterized protein OS=Gallus gallus GN=RPL23 PE=3 SV=1	CHICK	1		RPL23	0.283139	0.19221	0.226986	0.16541	0.148594	0.129755	1.08643	0.847694	0.299226	0.200727	0.253513	0.177845	0.226986	0.164932
487	1.53	3.29	9.091	4.545	3.099	tr|Q9W6F5|Q9W6F5_CHICK	Vitamin-D binding protein OS=Gallus gallus GN=VTDB PE=2 SV=1	CHICK	2		VTDB	1.0666	0.972363	0.990832	0.8982	1.41906	0.199559	1.0666	0.799154	1.25892	0.253777	1.1695	0.311039	1.41906	0.200213
488	1.5	1.51	28.68	10.29	10.29	tr|F1NXW3|F1NXW3_CHICK	Uncharacterized protein (Fragment) OS=Gallus gallus GN=RPS15A PE=3 SV=1	CHICK	2		RPS15A	0.824138	0.416897	0.691831	0.308053	0.448745	0.0905185	1.01859	0.827117	0.672977	0.280268	0.666807	0.25495	0.349945	0.0811927
489	1.5	1.5	18	7	4	tr|Q5ZIK3|Q5ZIK3_CHICK	Putative uncharacterized protein OS=Gallus gallus GN=RCJMB04_25g18 PE=2 SV=1	CHICK	1		EIF4B	0.903649	0.850273	0.824138	0.713938	0.903649	0.84975	1.18032	0.728035	0.870964	0.801534	0.824138	0.719756	0.855067	0.7732
490	1.44	1.46	10.39	1.545	1.545	tr|Q5ZHY4|Q5ZHY4_CHICK	Putative uncharacterized protein OS=Gallus gallus GN=RCJMB04_32c1 PE=2 SV=1	CHICK	1		STAU1	0.895365	0.83791	0.630957	0.457451	1.13763	0.787619	0.625173	0.450184	1.47231	0.49493	0.903649	0.859715	0.847227	0.759272
491	1.44	1.44	20.71	5	5	tr|H9L2S9|H9L2S9_CHICK	Uncharacterized protein (Fragment) OS=Gallus gallus PE=4 SV=1	CHICK	1		VH1	2.03236	0.314603	1.1695	0.76889	1.70608	0.396633	0.954993	0.987039	1.95885	0.330321	1.11686	0.80568	1.65959	0.420283
492	1.37	1.42	11.06	1.562	0.4997	tr|Q5ZJ86|Q5ZJ86_CHICK	Putative uncharacterized protein OS=Gallus gallus GN=RCJMB04_20b9 PE=2 SV=1	CHICK	1		EPRS	0.398107	0.257706	0.436516	0.282441	0.346737	0.227142	1.34276	0.575984	0.242103	0.172713	0.288403	0.195947	0.214783	0.159414
493	1.35	1.35	53.77	28.85	20.98	sp|P0CG62|UBB_CHICK	Polyubiquitin-B OS=Gallus gallus GN=UBB PE=2 SV=1	CHICK	1		UBC	2.63027	0.248237	2.39883	0.310282	2.48886	0.293774	1.09648	0.899643	2.22844	0.31507	2.72898	0.254451	2.48886	0.282391
494	1.34	1.34	14.81	1.19	1.19	tr|F1NRB3|F1NRB3_CHICK	Oxysterol-binding protein (Fragment) OS=Gallus gallus GN=OSBP2 PE=3 SV=1	CHICK	1		OSBP2	1.19124	0.638837	1.44544	0.429593	1.61436	0.356813	1.02802	0.912167	1.1695	0.676511	1.65959	0.343366	1.31826	0.520427

## Sheet: Sheet3
																改动				#VALUE!	#VALUE!	#VALUE!	#VALUE!	#VALUE!	#VALUE!	#VALUE!	#VALUE!	#VALUE!	#VALUE!	#VALUE!
