# Supplementary material for: Protein Profiles for Muscle Development and Intramuscular Fat Accumulation at Different Post-Hatching Ages in Chickens
Source: PLoS One. 2016 Aug 10;11(8):e0159722. doi: 10.1371/journal.pone.0159722 (PMC4980056; doi:10.1371/journal.pone.0159722)
Supplement: S2 Table — (XLSX) [file pone.0159722.s003.xlsx]

## Sheet: Sheet1
Table 2 204 differentially expressed proteins (P<0.05)
Num	Unused	Total	%Cov	%Cov(50)	%Cov(95)	Accession	Name	Species	Peptides(95%)	gene name	IPI	PVal 114:113	PVal 115:113	PVal 116:113	PVal 117:113	PVal 118:113	PVal 119:113	PVal 121:113	1	2	3	4
140	8.01	8.02	16.37	10.08	10.08	tr|F1N8J0|F1N8J0_CHICK	Uncharacterized protein OS=Gallus gallus GN=ACAA2 PE=3 SV=1	CHICK	4	ACAA2	IPI00595348	0.0594087	0.0627826	0.0159438	0.362013	0.0316696	0.0307146	0.0262404	1	0.378135	0.318788	0.282347
168	6.06	6.09	21.35	8.585	8.585	tr|Q5ZJ93|Q5ZJ93_CHICK	Putative uncharacterized protein OS=Gallus gallus GN=RCJMB04_19o8 PE=2 SV=1	CHICK	3	ACADL	IPI00594011	0.1361	0.00544336	0.00555441	0.780284	0.00736745	0.00327898	0.0138298	1	0.167294	0.131484	0.199095
54	23.41	23.44	26.75	23.31	19.62	tr|Q8AYI3|Q8AYI3_CHICK	Aconitase OS=Gallus gallus GN=ACO2 PE=2 SV=1	CHICK	11	ACO2	IPI00576187	0.811518	0.642846	0.0585182	0.614129	0.594349	0.905666	0.152735	1	0.920449	0.872579	1.24122
10	97.97	98.01	72.94	67.37	62.6	sp|P68139|ACTS_CHICK	Actin, alpha skeletal muscle OS=Gallus gallus GN=ACTA1 PE=1 SV=1	CHICK	84	ACTA1	IPI00582169	0.0424942	0.0229204	0.567534	0.194869	0.0340076	0.0766158	0.416386	1	2.12829	2.28235	0.638783
9	102.39	102.47	56.41	53.18	48.61	sp|P20111|ACTN2_CHICK	Alpha-actinin-2 OS=Gallus gallus GN=ACTN2 PE=2 SV=1	CHICK	76	ACTN2	IPI00598946; IPI00603267	0	0	4.44089e-16	0.97837	0	0	6.66134e-16	1	19.0754	20.1281	15.1502
239	4.02	14.84	18.47	12.94	6.527	sp|Q90734|ACTN4_CHICK	Alpha-actinin-4 OS=Gallus gallus GN=ACTN4 PE=1 SV=1	CHICK	8	ACTN4	IPI00572461	0.0247998	0.118375	0.0298005	0.79146	0.0585339	0.166615	0.0991367	1	0.200531	0.381344	0.228651
503	1.61	1.61	36.11	20.37	13.89	tr|F1NR40|F1NR40_CHICK	Acylphosphatase (Fragment) OS=Gallus gallus GN=ACYP1 PE=3 SV=1	CHICK	2	ACYP1	IPI00601733	0.0128034	0.0112608	0.0112863	0.935274	0.0182577	0.0128788	0.0126444	1	15.3116	20.3456	19.3456
208	4.91	4.91	39.81	25.24	25.24	sp|P07031|ACYP2_CHICK	Acylphosphatase-2 OS=Gallus gallus GN=ACYP2 PE=1 SV=2	CHICK	3	ACYP2	IPI00604323	0.0490994	0.0279747	0.0306583	0.682285	0.0463461	0.0321426	0.0345203	1	6.00041	8.73401	8.33567
118	9.89	9.89	33.33	26.75	26.75	tr|H9KZU3|H9KZU3_CHICK	Uncharacterized protein OS=Gallus gallus GN=LOC426545 PE=4 SV=1	CHICK	6	ADPRH	N/A	0.000125413	4.35169e-05	3.67134e-05	0.484507	0.000222696	6.72568e-05	4.27508e-05	1	8.56103	12.6308	12.7954
153	7.14	7.14	14.41	6.78	6.78	tr|E1BT77|E1BT77_CHICK	Uncharacterized protein OS=Gallus gallus GN=ADPRHL1 PE=4 SV=1	CHICK	4	ADPRHL1	IPI00589575	0.0131507	0.0184844	0.0188593	0.848462	0.0121952	0.0198406	0.0322853	1	0.0427724	0.089285	0.129989
170	6.05	6.15	21.03	12.37	9.897	tr|Q683M9|Q683M9_CHICK	Adenylosuccinate lyase OS=Gallus gallus GN=ADSL PE=2 SV=1	CHICK	4	ADSL	IPI00821783	0.0300141	0.0107563	0.0108932	0.770187	0.0771614	0.0105432	0.00698336	1	4.48974	6.5767	7.25234
13	88.6	88.63	41.64	33.49	31.07	tr|F1NX83|F1NX83_CHICK	Uncharacterized protein (Fragment) OS=Gallus gallus GN=AGL PE=4 SV=1	CHICK	57	AGL	IPI00598253	0	0	0	0.117615	0	0	0	1	56.4621	59.9863	59.118
276	3.48	3.48	9.884	6.977	6.977	tr|E1BZE1|E1BZE1_CHICK	Uncharacterized protein OS=Gallus gallus GN=AHSG PE=4 SV=1	CHICK	3	AHSG	IPI00604206	0.110382	0.12798	0.0918411	0.85902	0.12563	0.11546	0.101307	1	0.0678145	0.0688856	0.0264087
23	56.32	56.32	77.84	68.56	64.95	sp|P05081|KAD1_CHICK	Adenylate kinase isoenzyme 1 OS=Gallus gallus GN=AK1 PE=1 SV=1	CHICK	56	AK1	IPI00582730	0.00195942	0.00062626	0.00056467	0.533212	0.0020463	0.000531204	0.000563832	1	48.3332	57.5489	57.8368
340	2.06	4.1	17.3	9.213	6.966	tr|F1NJP8|F1NJP8_CHICK	Retinal dehydrogenase 1 (Fragment) OS=Gallus gallus GN=ALDH1A1 PE=3 SV=1	CHICK	3	ALDH1A1	IPI00596936	0.0312633	0.0312121	0.0294264	0.0411646	0.0319993	0.0311347	0.0299648	1	5.24233	6.54228	7.04429
292	2.91	2.96	12.32	1.76	1.76	tr|F1P130|F1P130_CHICK	Uncharacterized protein (Fragment) OS=Gallus gallus GN=ALDH1L2 PE=3 SV=1	CHICK	2	ALDH1L2	IPI00601916	0.0142666	0.0217826	0.00770586	0.871812	0.0132113	0.0206889	0.0075437	1	0.09955	0.128849	0.0574159
75	14.8	14.83	24.08	16.38	16.38	tr|E1BT93|E1BT93_CHICK	Uncharacterized protein OS=Gallus gallus GN=ALDH2 PE=3 SV=1	CHICK	8	ALDH2	IPI00574602	0.00940905	0.011241	0.000959957	0.47809	0.0106393	0.0229439	0.00103517	1	3.747	4.78035	5.95119
219	4.69	4.69	100	95.24	95.24	tr|H9KZH0|H9KZH0_CHICK	Uncharacterized protein OS=Gallus gallus PE=4 SV=1	CHICK	16	ALDO	N/A	0.019444	0.0185091	0.0198291	0.816903	0.0187154	0.0190292	0.0202606	1	13.7409	14.3909	13.6808
46	25.26	25.26	100	100	100	tr|Q92007|Q92007_CHICK	Aldolase A (Fragment) OS=Gallus gallus GN=aldolase C PE=2 SV=1	CHICK	23	ALDOA	IPI00883276	0.238446	0.0221864	0.0494043	0.390969	0.208262	0.018271	0.040558	1	51.2639	59.9776	63.0717
240	4.02	4.2	30.36	18.45	11.01	tr|F1NTZ3|F1NTZ3_CHICK	Fructose-bisphosphate aldolase OS=Gallus gallus GN=ALDOB PE=3 SV=1	CHICK	7	ALDOB	IPI00574153	0.0976115	0.0952986	0.0991043	0.963222	0.0964118	0.095948	0.0997385	1	41.7757	42.6947	42.4229
63	20.42	20.42	35.77	32.85	27.74	sp|P53449|ALDOC_CHICK	Fructose-bisphosphate aldolase C (Fragment) OS=Gallus gallus GN=ALDOC PE=2 SV=1	CHICK	28	ALDOC	IPI00683436	0.0998048	0.0926965	0.098302	0.270305	0.0948347	0.0918881	0.0953248	1	63.8665	68.4854	65.6697
40	27.85	27.85	37.74	28.71	22.51	tr|F1P0N2|F1P0N2_CHICK	AMP deaminase 1 OS=Gallus gallus GN=AMPD1 PE=4 SV=1	CHICK	14	AMPD1	IPI00683409	6.09182e-07	5.35636e-08	1.14607e-06	0.0796411	3.83673e-07	3.21471e-08	8.27183e-07	1	26.3665	29.2789	20.8401
112	10.19	10.2	29.79	19.47	15.34	sp|P17785|ANXA2_CHICK	Annexin A2 OS=Gallus gallus GN=ANXA2 PE=1 SV=2	CHICK	5	ANXA2	IPI00577039	0.00730258	0.0134449	0.039621	0.90654	0.00695021	0.0120604	0.0266422	1	0.17416	0.324519	0.400524
19	65.14	67.18	83.71	73.11	69.7	sp|P08250|APOA1_CHICK	Apolipoprotein A-I OS=Gallus gallus GN=APOA1 PE=1 SV=2	CHICK	54	APOA1	IPI00580765	4.19429e-11	7.31188e-11	2.22045e-16	0.735437	3.57492e-14	7.74114e-12	3.02883e-10	1	0.0550008	0.0648286	0.099683
27	46.29	46.38	80.33	63.11	63.11	tr|O93601|O93601_CHICK	Apolipoprotein AIV OS=Gallus gallus GN=apoAIV PE=2 SV=1	CHICK	29	apoAIV	IPI00579242	1.53781e-10	6.52904e-07	9.47485e-06	0.452495	9.6379e-06	1.89399e-07	2.02968e-05	1	0.0535812	0.0744777	0.062504
426	2	2.01	11	2	2	tr|E1C5W4|E1C5W4_CHICK	Uncharacterized protein OS=Gallus gallus PE=4 SV=1	CHICK	1	ATG3	IPI00603798	0.118792	0.105598	0.0981942	0.866391	0.110881	0.109145	0.099828	1	24.6042	30.0695	33.3829
55	23.33	23.42	34.9	24.05	21.52	tr|F1NI22|F1NI22_CHICK	ATP synthase subunit alpha OS=Gallus gallus GN=ATP5A1 PE=3 SV=1	CHICK	14	ATP5A1	IPI00573987	3.539e-06	1.67467e-06	8.95398e-08	0.645002	0.00277174	4.2959e-06	5.7892e-07	1	0.167657	0.152717	0.0703464
132	8.43	8.45	21.48	13.33	10.12	tr|E1BSH9|E1BSH9_CHICK	Uncharacterized protein OS=Gallus gallus GN=BHMT PE=4 SV=1	CHICK	6	BHMT	IPI00577658	0.00929351	0.0540003	0.100893	0.663028	0.0265511	0.0512665	0.170261	1	0.0781135	0.0828392	0.0912029
41	27.46	27.49	45.25	33.94	33.94	tr|F1NZ04|F1NZ04_CHICK	Uncharacterized protein OS=Gallus gallus GN=BIN1 PE=4 SV=1	CHICK	15	BIN1	IPI00597529	0.886563	0.0628493	0.0329958	0.455099	0.051841	0.00730508	0.0231337	1	1.28848	1.76999	1.92859
130	8.62	8.63	40.54	27.03	27.03	tr|Q5ZHV4|Q5ZHV4_CHICK	Uncharacterized protein OS=Gallus gallus GN=BPGM PE=2 SV=1	CHICK	7	BPGM	IPI00651576	0.00985626	0.00935222	0.00973419	0.2552	0.0108715	0.00953066	0.00988006	1	27.8678	31.1369	30.559
186	5.96	5.96	20.31	13.85	13.85	tr|F1NY09|F1NY09_CHICK	Uncharacterized protein (Fragment) OS=Gallus gallus GN=C11orf54 PE=4 SV=1	CHICK	3	C11orf54	IPI00597497	0.045302	0.0781922	0.0325888	0.129307	0.034263	0.0637743	0.0297427	1	20.294	16.3578	23.4566
216	4.75	4.76	15.9	10.95	10.95	tr|F1P1P0|F1P1P0_CHICK	Uncharacterized protein (Fragment) OS=Gallus gallus GN=CA3 PE=4 SV=1	CHICK	3	CA3	IPI00819526	0.0130145	0.00932676	0.00841661	0.421345	0.00834638	0.0633614	0.00468963	1	10.2405	12.5586	11.4926
117	10	12.02	59.46	56.76	56.76	tr|F2Z4K8|F2Z4K8_CHICK	Calmodulin (Fragment) OS=Gallus gallus GN=CALM PE=4 SV=1	CHICK	7	CALM	IPI00576428	0.0526716	0.0394584	0.0583	0.627971	0.0360835	0.0345327	0.0444321	1	11.878	11.5506	8.82771
498	1.67	1.68	15.1	8.663	5.446	tr|Q6EE32|Q6EE32_CHICK	Calreticulin (Fragment) OS=Gallus gallus PE=2 SV=1	CHICK	2	CALR	IPI00580985	0.0775101	0.161282	0.0332383	0.805758	0.0622017	0.104463	0.0283007	1	0.798088	0.810282	0.724252
296	2.84	2.87	33.18	15.42	15.42	tr|O42134|O42134_CHICK	Calpain small subunit (Fragment) OS=Gallus gallus PE=2 SV=1	CHICK	2	CAPNS1	IPI00583070	0.0596334	0.0521106	0.0512207	0.13199	0.0530179	0.0513699	0.0492175	1	3.94307	5.14475	5.52657
89	12.13	12.13	18.37	18.37	18.37	tr|F1NSU9|F1NSU9_CHICK	Calsequestrin (Fragment) OS=Gallus gallus GN=CASQ2 PE=3 SV=1	CHICK	7	CASQ2	IPI00586168	0.00655433	0.00677489	0.0374556	0.824293	0.0056115	0.0117513	0.0148748	1	0.26211	0.341479	0.0801168
202	5.21	5.36	19.74	7.519	7.519	tr|F1NWH9|F1NWH9_CHICK	T-complex protein 1 subunit zeta OS=Gallus gallus GN=CCT6 PE=3 SV=1	CHICK	4	CCT6	IPI00600823	0.0725446	0.0715865	0.0448506	0.674172	0.0223972	0.0877786	0.0273769	1	0.32758	0.431257	0.306384
101	11.22	11.27	25	15.65	14.57	tr|F1P1N9|F1P1N9_CHICK	T-complex protein 1 subunit theta (Fragment) OS=Gallus gallus GN=CCT8 PE=3 SV=1	CHICK	7	CCT8	IPI00585122	0.0138164	0.102053	0.00416606	0.691118	0.0413921	0.00636806	0.0172263	1	0.381931	0.182035	0.203979
76	14.65	14.65	59.04	55.42	48.8	sp|P21566|COF2_CHICK	Cofilin-2 OS=Gallus gallus GN=CFL2 PE=1 SV=2	CHICK	11	CFL2	IPI00579518	0.0411185	0.0298588	0.00120105	0.345964	0.0388562	0.021574	0.00090275	1	3.60394	5.34683	8.99115
348	2.03	2.04	12.34	1.875	1.875	tr|F1P393|F1P393_CHICK	Choline O-acetyltransferase OS=Gallus gallus GN=CHAT PE=3 SV=1	CHICK	1	CHAT	IPI00600960	0.0945183	0.0915049	0.0888087	0.442888	0.0968162	0.0918831	0.0880774	1	67.3292	71.2406	73.8094
4	156.49	156.49	88.19	87.4	81.36	sp|P00565|KCRM_CHICK	Creatine kinase M-type OS=Gallus gallus GN=CKM PE=2 SV=1	CHICK	260	CKM	IPI00585452	6.66134e-16	4.44089e-16	0	0.0279077	0	0	0	1	1.6074	1.79115	1.80332
43	27	35.75	61.1	41.29	36.28	sp|P11009|KCRS_CHICK	Creatine kinase S-type, mitochondrial OS=Gallus gallus GN=CKMT2 PE=1 SV=2	CHICK	29	CKMT2	IPI00574064	1.3074e-07	3.72741e-08	2.31495e-09	0.121751	1.18551e-08	3.54708e-08	2.85159e-09	1	33.7524	30.8689	40.5622
494	1.73	1.73	9.251	4.846	4.846	tr|Q85B99|Q85B99_CHICK	Cytochrome c oxidase subunit 2 OS=Gallus gallus GN=COX2 PE=3 SV=1	CHICK	1	COX2	IPI00577098	0.109193	0.217196	0.0837542	0.545794	0.183532	0.258646	0.257223	1	0.143692	0.22192	0.16764
373	2.01	4.01	17.54	8.772	8.772	tr|Q5ZJV5|Q5ZJV5_CHICK	Uncharacterized protein OS=Gallus gallus GN=COX4I1 PE=2 SV=1	CHICK	2	COX4I1	IPI00576496	0.0636266	0.5039	0.308475	0.61582	0.0626229	0.529587	0.247246	1	0.0898052	0.483329	0.25676
375	2.01	2.06	15.83	2.219	1.479	tr|Q71SG2|Q71SG2_CHICK	Collapsin response mediator protein-2A OS=Gallus gallus GN=CRMP2A PE=2 SV=1	CHICK	1	CRMP2A	IPI00577712	0.0350584	0.0338344	0.0347034	0.947851	0.0360512	0.0342707	0.0336101	1	1.79149	2.02503	1.75507
127	9.01	9.03	29.89	16.01	16.01	tr|Q5ZK18|Q5ZK18_CHICK	Putative uncharacterized protein OS=Gallus gallus GN=RCJMB04_13l16 PE=2 SV=1	CHICK	5	CRYL1	IPI00579596	0.025612	0.0267077	0.0283283	0.537105	0.0239036	0.0269007	0.0292287	1	6.06514	5.32598	5.04476
279	3.42	3.43	12.94	5.804	5.804	tr|F1NXI3|F1NXI3_CHICK	Uncharacterized protein OS=Gallus gallus GN=DDX5 PE=3 SV=1	CHICK	3	DDX5	IPI00822685	0.0404324	0.0405673	0.0477774	0.443221	0.0490714	0.042531	0.0491551	1	1.70934	1.83731	1.78479
32	33.75	41.2	50.97	42.12	40.82	sp|P02542|DESM_CHICK	Desmin OS=Gallus gallus GN=DES PE=1 SV=1	CHICK	27	DES	IPI00602594	3.85989e-08	7.43835e-07	4.75584e-07	0.482098	1.91389e-07	1.48948e-05	3.59641e-08	1	24.9305	16.866	22.9399
59	22.12	22.14	59.79	57.67	57.67	tr|D5M8S2|D5M8S2_CHICK	DJ-1 OS=Gallus gallus GN=DJ-1 PE=2 SV=1	CHICK	16	DJ-1	IPI00591387	9.11272e-06	7.78423e-06	4.18235e-06	0.0911701	8.66368e-06	6.6696e-06	3.58048e-06	1	45.3221	54.5754	60.0633
321	2.34	2.34	22.13	3.688	1.952	tr|E1C7I0|E1C7I0_CHICK	Uncharacterized protein OS=Gallus gallus GN=DLST PE=3 SV=1	CHICK	1	DLST	IPI00599610	0.150603	0.0577991	0.0982473	0.625583	0.112192	0.123604	0.120014	1	1.38015	1.6346	1.29782
315	2.46	4.36	10.96	1.066	0.3552	sp|P11533|DMD_CHICK	Dystrophin OS=Gallus gallus GN=DMD PE=2 SV=1	CHICK	2	DMD	IPI00585240	0.303752	0.0984748	0.149573	0.226564	0.0741306	0.0682641	0.207215	1	0.894114	0.856706	0.901813
142	8.01	8.01	20.08	9.725	9.725	tr|Q5ZJ47|Q5ZJ47_CHICK	Putative uncharacterized protein OS=Gallus gallus GN=RCJMB04_20m7 PE=2 SV=1	CHICK	4	DNPEP	IPI00587557	0.0164708	0.263248	0.121518	0.201991	0.0169537	0.62319	0.240189	1	5.43809	1.75093	2.82682
57	23.14	23.18	38.41	28.33	28.33	tr|F1N9H4|F1N9H4_CHICK	Elongation factor 1-alpha (Fragment) OS=Gallus gallus GN=EEF1A2 PE=3 SV=1	CHICK	15	EEF1A2	IPI00595426	0.244242	0.0351709	0.0177741	0.456467	0.371729	0.156842	0.0703082	1	4.98551	8.3219	7.98477
50	24.33	24.36	25.17	14.34	12	tr|F1NFS0|F1NFS0_CHICK	Elongation factor 2 OS=Gallus gallus GN=EEF2 PE=4 SV=1	CHICK	13	EEF2	IPI00577443	0.00868523	0.0045488	0.00935767	0.304653	0.0215262	0.0320021	0.00261848	1	4.39746	4.69331	5.07576
3	171.29	171.34	29.69	20.07	16.77	tr|F1NDL1|F1NDL1_CHICK	Uncharacterized protein (Fragment) OS=Gallus gallus PE=4 SV=1	CHICK	102	EIF3EIP	IPI00599470	2.00286e-08	4.832e-11	2.82396e-09	0.508248	2.56776e-08	4.60341e-11	3.50662e-09	1	23.6214	37.8277	28.014
71	16.11	16.12	30.96	20.15	20.15	sp|Q8JFP1|IF4A2_CHICK	Eukaryotic initiation factor 4A-II OS=Gallus gallus GN=EIF4A2 PE=2 SV=1	CHICK	9	EIF4A2	IPI00577746	0.000371846	0.00139979	0.000287849	0.171733	0.000161268	0.00156455	0.000242342	1	15.9893	15.8326	15.5509
1	227.4	227.4	88.02	79.95	78.8	sp|P07322|ENOB_CHICK	Beta-enolase OS=Gallus gallus GN=ENO3 PE=1 SV=3	CHICK	304	ENO3	IPI00596530	2.34291e-06	2.00671e-06	1.79201e-06	0.520644	1.72785e-06	1.56275e-06	1.54341e-06	1	3.06167	3.2506	3.32642
174	6.02	6.05	26.88	13.01	13.01	tr|Q5ZIX2|Q5ZIX2_CHICK	Putative uncharacterized protein OS=Gallus gallus GN=RCJMB04_23a9 PE=2 SV=1	CHICK	3	ETFA	IPI00582747	0.0975053	0.0644113	0.13784	0.652009	0.0287316	0.0309627	0.00796705	1	0.107299	0.143097	0.102624
51	24.09	24.09	50.29	40	40	tr|F1NYI2|F1NYI2_CHICK	Uncharacterized protein OS=Gallus gallus GN=FBP2 PE=3 SV=1	CHICK	17	FBP2	IPI00597738	1.94966e-07	1.29306e-07	1.38173e-07	0.0787406	2.08709e-08	1.64151e-08	8.19927e-08	1	62.5254	65.7374	68.581
124	9.12	9.12	19.07	15.53	15.53	sp|P08836|FPPS_CHICK	Farnesyl pyrophosphate synthase OS=Gallus gallus GN=FDPS PE=1 SV=2	CHICK	6	FDPS	IPI00589044	0.00193277	0.00461394	0.00648617	0.192228	0.00123677	0.00615694	0.00294412	1	33.4311	30.3773	31.9657
146	7.67	7.68	25.25	14.4	10.65	tr|Q5ZLD1|Q5ZLD1_CHICK	Uncharacterized protein OS=Gallus gallus GN=FH PE=2 SV=1	CHICK	5	FH	IPI00573507	0.526346	0.108287	0.0676061	0.72314	0.933221	0.190791	0.0813598	1	1.07706	1.65511	1.82549
163	6.54	6.6	13.79	6.565	3.173	tr|E1BTT7|E1BTT7_CHICK	Uncharacterized protein OS=Gallus gallus GN=GANC PE=4 SV=1	CHICK	3	GANC	IPI00586909	0.00958326	0.00677578	0.00641686	0.749017	0.0324053	0.00786392	0.0165612	1	22.8756	31.2193	30.049
8	113.93	113.93	83.48	76.88	70.57	sp|P00356|G3P_CHICK	Glyceraldehyde-3-phosphate dehydrogenase OS=Gallus gallus GN=GAPDH PE=2 SV=3	CHICK	133	GAPDH	IPI00590375	7.4829e-14	2.22045e-16	5.63904e-12	0.000360739	4.9516e-14	2.22045e-16	1.1273e-11	1	53.1749	60.1232	45.6755
110	10.25	10.25	25.67	17.19	15.85	tr|F1P112|F1P112_CHICK	Uncharacterized protein (Fragment) OS=Gallus gallus GN=GDI2 PE=4 SV=1	CHICK	6	GDI2	IPI00683928	0.0263504	0.0613571	0.65373	0.924383	0.079149	0.0733492	0.0622897	1	1.59212	1.49498	1.56724
150	7.32	7.99	20.14	8.936	6.099	sp|P02789|TRFE_CHICK	Ovotransferrin OS=Gallus gallus PE=1 SV=2	CHICK	5	TFEW	IPI00683104	0.191248	0.0714963	0.141249	0.401043	0.240202	0.0267051	0.146051	1	0.318331	0.0855234	0.140774
100	11.43	11.43	47.89	38.95	34.74	tr|F1N9Q2|F1N9Q2_CHICK	Uncharacterized protein (Fragment) OS=Gallus gallus GN=GLO1 PE=4 SV=1	CHICK	7	GLO1	IPI00821874	2.41324e-06	3.30196e-05	8.27072e-06	0.519042	3.25036e-06	3.15236e-05	9.47815e-06	1	31.6271	30.347	32.062
56	23.2	23.2	41.5	33.25	31.8	sp|P00504|AATC_CHICK	Aspartate aminotransferase, cytoplasmic OS=Gallus gallus GN=GOT1 PE=1 SV=3	CHICK	13	GOT1	IPI00589564	8.16223e-07	2.84582e-08	2.19713e-08	0.659337	2.51886e-06	4.2577e-08	3.00306e-08	1	7.56514	12.1422	12.6083
196	5.48	5.49	60.49	37.04	37.04	tr|H9L0R7|H9L0R7_CHICK	Uncharacterized protein OS=Gallus gallus GN=GPD1 PE=4 SV=1	CHICK	3	GPD1	N/A	0.0599201	0.0359998	0.0492473	0.857027	0.0575607	0.0388338	0.043031	1	10.6301	11.7448	11.5298
238	4.03	4.03	18.48	13.04	13.04	tr|Q9PSQ9|Q9PSQ9_CHICK	Glycogen PHOSPHORYLASE=PUTATIVE collagen-binding protein (Fragments) OS=Gallus gallus PE=1 SV=1	CHICK	5	GPH1	N/A	0.00794806	0.00351472	0.00268497	0.375643	0.0117211	0.00311188	0.00280249	1	29.7303	33.2401	33.7822
15	75.3	75.3	64.01	59.86	59.67	tr|F1NIJ6|F1NIJ6_CHICK	Glucose-6-phosphate isomerase OS=Gallus gallus GN=GPI PE=3 SV=1	CHICK	70	GPI	IPI00599017	8.91199e-06	6.85857e-05	7.28476e-06	0.558339	4.9762e-06	2.65267e-05	6.40168e-06	1	61.8388	51.2938	61.831
171	6.04	6.06	31.82	22.27	22.27	sp|P20136|GSTM2_CHICK	Glutathione S-transferase 2 OS=Gallus gallus GN=GSTM2 PE=1 SV=4	CHICK	6	GSTM2	N/A	0.173892	0.074392	0.14052	0.607812	0.0982491	0.0885727	0.0952126	1	2.52571	2.73508	2.61122
122	9.37	9.37	36.45	29.82	29.82	tr|F1N9J1|F1N9J1_CHICK	Uncharacterized protein OS=Gallus gallus GN=GYG1 PE=4 SV=1	CHICK	7	GYG1	IPI00589637	0.0503416	0.030261	0.0227366	0.690113	0.0465414	0.0260325	0.021125	1	15.6868	25.1716	30.1225
80	13.96	13.98	42.92	25.57	15.98	tr|F1NME1|F1NME1_CHICK	Uncharacterized protein OS=Gallus gallus GN=LOC427896 PE=3 SV=1	CHICK	7	H1	IPI00585063	0.0259438	0.0804879	0.00106157	0.703864	0.0295848	0.0579633	0.000888001	1	0.056997	0.0532331	0.0509441
440	2	2	14.25	3.226	3.226	tr|E1BR08|E1BR08_CHICK	Histone H2A OS=Gallus gallus GN=H2AFY2 PE=3 SV=1	CHICK	1	H2AFY2	IPI00603017	0.105326	0.131004	0.0964959	0.740532	0.106053	0.119965	0.103897	1	0.103838	0.132799	0.0916598
42	27.12	27.12	64.12	50.38	45.04	tr|F1NF31|F1NF31_CHICK	Histone H2B (Fragment) OS=Gallus gallus GN=H2B-VII PE=3 SV=1	CHICK	31	H2B-VII	IPI00603646	0.000488187	0.00413107	4.68994e-05	0.808645	0.000597505	0.00106278	1.53951e-05	1	0.0211793	0.0290343	0.0212694
123	9.31	9.32	77.78	54.63	54.63	tr|F1NCK6|F1NCK6_CHICK	Histone H4 (Fragment) OS=Gallus gallus GN=H4 PE=3 SV=1	CHICK	8	H4	IPI00594999	0.000242052	0.000393285	0.000122582	0.81824	0.000304395	0.000293844	0.0010306	1	0.0596505	0.0783926	0.0306299
145	7.71	9.29	41.27	26.35	26.35	tr|E1BZH9|E1BZH9_CHICK	Uncharacterized protein OS=Gallus gallus GN=HADH PE=4 SV=1	CHICK	7	HADH	IPI00596305	0.093558	0.266334	0.00612435	0.75508	0.0218603	0.128633	0.00161877	1	11.592	10.2071	18.0677
400	2	24.47	34.15	24.53	23.67	tr|F1NI29|F1NI29_CHICK	Uncharacterized protein OS=Gallus gallus GN=HADHA PE=3 SV=1	CHICK	13	HADHA	IPI00571921	0.147674	0.252607	0.0783836	0.998982	0.163575	0.23748	0.158963	1	0.206769	0.286259	0.117489
159	6.72	6.74	12.45	11.39	10.13	tr|E1BTT4|E1BTT4_CHICK	Uncharacterized protein OS=Gallus gallus GN=HADHB PE=3 SV=1	CHICK	4	HADHB	IPI00603242	0.0288625	0.0218272	0.0236415	0.713193	0.0390416	0.0245289	0.0256023	1	0.165348	0.100299	0.0944416
64	20.39	20.39	65.49	59.86	59.86	sp|P01994|HBA_CHICK	Hemoglobin subunit alpha-A OS=Gallus gallus GN=HBAA PE=1 SV=2	CHICK	13	HBAD	IPI00575926	0.070153	0.789795	0.612584	0.529728	0.338296	0.981289	0.591518	1	0.539439	0.894433	0.73759
35	30.56	30.56	76.47	56.62	56.62	tr|F1NLT9|F1NLT9_CHICK	Histone H2A (Fragment) OS=Gallus gallus GN=HIST2H2AC PE=3 SV=1	CHICK	23	HIST2H2AC	IPI00577749	0.0363304	0.00158591	0.0258526	0.931358	0.0608304	0.0191794	0.0158443	1	0.0202763	0.0373483	0.0252804
84	13.16	13.18	25.03	10.08	9.209	tr|F1NZJ2|F1NZJ2_CHICK	Uncharacterized protein (Fragment) OS=Gallus gallus GN=HK1 PE=3 SV=1	CHICK	8	HK1	IPI00582583	0.0951435	0.189477	0.226267	0.868005	0.198968	0.161105	0.0439429	1	3.4111	3.71699	4.18367
236	4.04	4.04	29.51	10.89	8.596	tr|Q5ZME1|Q5ZME1_CHICK	Uncharacterized protein OS=Gallus gallus GN=HNRNPA2B1 PE=2 SV=1	CHICK	3	HNRNPA2B1	IPI00651336	0.173173	0.159431	0.134052	0.922705	0.140008	0.163929	0.0856933	1	0.122431	0.11342	0.042381
164	6.52	6.52	14.63	10.22	9.018	tr|Q5F3I8|Q5F3I8_CHICK	Putative uncharacterized protein OS=Gallus gallus GN=RCJMB04_15n19 PE=2 SV=1	CHICK	3	HNRNPH1	IPI00823306	0.0468661	0.0363015	0.028191	0.541936	0.0324344	0.0509078	0.0204984	1	0.0960294	0.127684	0.0477182
90	12.08	12.1	30.52	20.19	19.01	tr|E1C453|E1C453_CHICK	Heterogeneous nuclear ribonucleoprotein K OS=Gallus gallus GN=HNRNPK PE=4 SV=1	CHICK	6	HNRNPK	IPI00579395	0.112671	0.0458118	0.0278042	0.832686	0.157059	0.113863	0.0614754	1	0.596808	0.467937	0.384443
29	36.42	36.56	31.73	23.08	21.02	sp|P11501|HS90A_CHICK	Heat shock protein HSP 90-alpha OS=Gallus gallus GN=HSP90AA1 PE=3 SV=3	CHICK	21	HSP90AA1	IPI00822751	0.641155	0.945524	0.0964685	0.74755	0.190349	0.594733	0.136172	1	2.0333	1.59176	0.999619
158	6.73	7.75	16.1	8.176	6.541	tr|F1NWB7|F1NWB7_CHICK	Endoplasmin OS=Gallus gallus GN=HSP90B1 PE=3 SV=1	CHICK	5	HSP90B1	IPI00592971	0.0656155	0.151345	0.0326139	0.961488	0.0468446	0.162844	0.153396	1	0.335541	0.425876	0.261743
137	8.03	8.07	17.14	8.929	6.786	tr|E1C0H5|E1C0H5_CHICK	Uncharacterized protein OS=Gallus gallus GN=HSPA4 PE=3 SV=1	CHICK	5	HSPA4	IPI00575843	0.161461	0.0635882	0.0915532	0.836552	0.0942527	0.0325627	0.117137	1	1.68965	2.25408	1.72041
18	68.36	68.36	52.79	44.58	43.5	tr|F1NWP3|F1NWP3_CHICK	Heat shock cognate 71 kDa protein OS=Gallus gallus GN=HSPA8 PE=3 SV=1	CHICK	52	HSPA8	IPI00597891	7.26206e-05	0.000194729	0.000162353	0.303964	5.98435e-05	0.000108697	0.102221	1	20.3623	17.2116	14.5904
58	22.65	24.68	35.56	23.7	19.85	tr|F1NZ86|F1NZ86_CHICK	Stress-70 protein, mitochondrial OS=Gallus gallus GN=HSPA9 PE=3 SV=1	CHICK	13	HSPA9	IPI00818147	0.0182452	0.00481997	0.64168	0.849388	0.149798	0.0135195	0.093561	1	0.52662	0.555661	0.856948
68	17.75	17.79	34.38	21.64	19.2	sp|Q5ZL72|CH60_CHICK	60 kDa heat shock protein, mitochondrial OS=Gallus gallus GN=HSPD1 PE=1 SV=1	CHICK	9	HSPD1	IPI00577421	0.0105104	0.00464896	0.0190636	0.69075	0.0435359	0.0308509	0.52623	1	0.366875	0.364584	0.753659
93	11.89	11.94	29.65	15.49	13.94	tr|Q5ZL82|Q5ZL82_CHICK	Isocitrate dehydrogenase [NADP] OS=Gallus gallus GN=RCJMB04_7e11 PE=2 SV=1	NADP	7	IDH	IPI00577774	0.000158221	0.000695007	4.94701e-05	0.711228	0.000456897	0.00934544	0.00017914	1	0.0911195	0.10182	0.0572982
318	2.39	2.41	15.08	2.712	1.525	tr|Q5ZKP8|Q5ZKP8_CHICK	Lysyl-tRNA synthetase OS=Gallus gallus GN=RCJMB04_9m1 PE=2 SV=1	CHICK	1	KARS	IPI00578776	0.217808	0.204774	0.100219	0.922894	0.111488	0.22498	0.0633289	1	0.419685	0.483362	0.245202
131	8.56	8.56	12.54	9.406	9.406	tr|E1C8X1|E1C8X1_CHICK	Uncharacterized protein OS=Gallus gallus GN=KBTBD10 PE=4 SV=1	CHICK	7	KBTBD10	IPI00580212	0.00210415	0.861933	0.103698	0.66115	0.0219488	0.902001	0.0607749	1	0.327213	0.808983	0.510851
138	8.03	8.05	19.77	6.502	5.592	sp|Q8UVD9|FUBP2_CHICK	Far upstream element-binding protein 2 OS=Gallus gallus GN=KHSRP PE=1 SV=1	CHICK	4	KHSRP	N/A	0.199937	0.414058	0.0212877	0.959594	0.0875655	0.0298457	0.029672	1	0.439467	0.335808	0.273707
210	4.86	4.97	10.1	1.845	1.683	tr|F1P420|F1P420_CHICK	Uncharacterized protein (Fragment) OS=Gallus gallus GN=LAMA2 PE=4 SV=1	CHICK	4	LAMA2	IPI00821924	0.0540256	0.43607	0.509756	0.695428	0.197284	0.394318	0.545312	1	0.341439	0.590997	0.572051
120	9.81	12.15	9.708	4.265	3.479	tr|F1NJ23|F1NJ23_CHICK	Laminin subunit beta-1 (Fragment) OS=Gallus gallus GN=LAMB1 PE=4 SV=1	CHICK	7	LAMB1	IPI00682897	0.000848734	0.00147291	0.00113848	0.593728	0.00288769	0.00121234	0.0056805	1	0.0964369	0.188148	0.140486
47	24.78	24.78	34.67	22.99	19.53	tr|F1P5H0|F1P5H0_CHICK	Uncharacterized protein (Fragment) OS=Gallus gallus GN=LDB3 PE=4 SV=1	CHICK	22	LDB3	IPI00594168	7.77206e-05	4.58053e-05	6.68632e-05	0.147623	6.14284e-05	4.8127e-05	5.40368e-05	1	27.8282	32.2651	30.5039
12	89.4	89.46	71.17	69.97	66.37	tr|F1NW35|F1NW35_CHICK	L-lactate dehydrogenase (Fragment) OS=Gallus gallus GN=LDHA PE=3 SV=1	CHICK	91	LDHA	IPI00680093	7.9041e-08	6.91773e-08	4.75814e-08	0.585033	5.46615e-08	4.73328e-08	4.85532e-08	1	59.1331	64.1058	61.3367
81	13.91	13.98	25.11	13.55	11.57	sp|P13648|LMNA_CHICK	Lamin-A OS=Gallus gallus GN=LMNA PE=2 SV=1	CHICK	7	LMNA	IPI00592361	0.00032853	0.000389428	0.000178374	0.463099	0.000308892	0.00014821	0.000133578	1	5.76329	5.60621	6.60246
48	24.71	26.85	20.2	8.578	6.396	tr|Q90WF0|Q90WF0_CHICK	CgABP260 OS=Gallus gallus PE=2 SV=1	CHICK	15	LOC395260	IPI00593882	0.0175627	0.120537	0.00616857	0.476793	0.0154384	0.0416073	0.000878418	1	0.238808	0.260569	0.143099
133	8.36	8.36	24.89	22.22	19.56	tr|E1BQD1|E1BQD1_CHICK	Uncharacterized protein OS=Gallus gallus GN=LOC418811 PE=4 SV=1	CHICK	6	LOC418811	IPI00603721	0.03969	0.0218527	0.0127295	0.904008	0.0446246	0.0217988	0.0138012	1	2.95137	4.14564	4.68316
116	10.07	10.07	35.42	27.68	21.77	tr|E1BXS4|E1BXS4_CHICK	Uncharacterized protein OS=Gallus gallus GN=LOC424014 PE=4 SV=1	CHICK	6	LOC424014	IPI00577340	0.00380074	0.492435	0.620268	0.953658	0.00231167	0.920691	0.516617	1	4.17718	0.806124	0.847228
45	25.68	26.25	67.19	48.6	38.25	tr|H9KYT6|H9KYT6_CHICK	Uncharacterized protein (Fragment) OS=Gallus gallus GN=LOC431010 PE=4 SV=1	CHICK	14	LOC431010	N/A	0.423476	0.998647	0.671097	0.691038	0.0520459	0.576879	0.498366	1	2.72135	2.33869	2.17543
452	2	2	24.04	6.557	6.557	tr|E1BV85|E1BV85_CHICK	Uncharacterized protein OS=Gallus gallus GN=LRRC20 PE=4 SV=1	CHICK	1	LRRC20	IPI00571658	0.118898	0.0983641	0.102794	0.984195	0.082695	0.106053	0.0829275	1	17.6034	13.9901	19.5741
282	3.26	3.29	21.46	7.576	6.061	tr|E1C735|E1C735_CHICK	S-adenosylmethionine synthase OS=Gallus gallus GN=MAT1A PE=3 SV=1	CHICK	2	MAT1A	IPI00819638	0.107044	0.108412	0.0880954	0.893988	0.117315	0.0970578	0.101937	1	0.282582	0.227504	0.201672
65	19.62	19.63	42.81	40.12	36.23	sp|Q5ZME2|MDHC_CHICK	Malate dehydrogenase, cytoplasmic OS=Gallus gallus GN=MDH1 PE=2 SV=1	CHICK	16	MDH1	IPI00583336	0.000334666	2.543e-05	7.71765e-06	0.80373	7.51918e-05	9.80973e-06	4.99275e-06	1	11.695	16.9716	19.5053
36	29.77	29.79	62.91	49.55	45.99	tr|E1BVT3|E1BVT3_CHICK	Malate dehydrogenase OS=Gallus gallus GN=MDH2 PE=3 SV=1	CHICK	24	MDH2	IPI00600118	6.56702e-05	0.000141975	5.17031e-08	0.975777	4.11234e-05	4.46623e-05	5.83701e-06	1	21.9854	20.3267	27.6146
107	10.61	10.62	24.31	15.1	12.67	tr|F1P0Y6|F1P0Y6_CHICK	Malic enzyme OS=Gallus gallus GN=ME1 PE=3 SV=1	CHICK	8	ME1	IPI00681909	2.20044e-05	8.22778e-06	9.05778e-06	0.794152	2.38261e-05	5.58324e-06	9.8691e-06	1	9.91706	13.6995	12.6587
33	30.89	30.93	24.81	7.942	7.633	sp|P13538|MYSS_CHICK	Myosin heavy chain, skeletal muscle, adult OS=Gallus gallus PE=1 SV=4	CHICK	25	MHC	IPI00584804	0.217413	0.0662727	0.127699	0.0555726	0.214341	0.0434999	0.120318	1	4.86671	12.2311	7.36606
336	2.11	2.11	17.98	8.24	3.745	tr|H9L016|H9L016_CHICK	Uncharacterized protein (Fragment) OS=Gallus gallus PE=4 SV=1	CHICK	1	MPST	N/A	0.0588611	0.081779	0.0324628	0.659824	0.0830801	0.0812039	0.0363541	1	1.5451	1.6027	2.04076
345	2.04	4.75	9.378	1.753	1.753	tr|E1C5Z5|E1C5Z5_CHICK	Uncharacterized protein OS=Gallus gallus GN=MYBPC1 PE=4 SV=1	CHICK	4	MYBPC1	IPI00571008	0.0523796	0.195183	0.0698278	0.569281	0.0506945	0.170387	0.151979	1	2.03701	3.15885	2.99201
34	30.66	30.78	24.91	15.9	14.84	sp|P16419|MYPC2_CHICK	Myosin-binding protein C, fast-type OS=Gallus gallus GN=MYBPC2 PE=1 SV=3	CHICK	18	MYBPC2	IPI00579399	0.00656905	9.90837e-08	6.11651e-05	0.11508	0.00247757	3.60826e-08	2.86483e-05	1	6.1655	15.2075	10.9704
111	10.24	10.29	25	12.41	10	tr|E1C597|E1C597_CHICK	Uncharacterized protein OS=Gallus gallus PE=4 SV=1	CHICK	5	MYBPH	IPI00576938	0.000156989	2.52462e-05	0.00163237	0.526115	0.000313358	5.10254e-05	0.0031924	1	6.39342	8.74514	3.98954
261	4	4	26.49	17.22	11.26	sp|P02607|MYL6_CHICK	Myosin light polypeptide 6 OS=Gallus gallus GN=MYL6 PE=1 SV=3	CHICK	2	MYL6	IPI00589456; IPI00598184	0.108582	0.0865294	0.0651378	0.984684	0.0610949	0.117729	0.133019	1	0.0739994	0.0857846	0.0677634
30	36.21	36.21	85.71	85.71	81.55	sp|P02609|MLRS_CHICK	Myosin regulatory light chain 2, skeletal muscle isoform OS=Gallus gallus GN=MYLPF PE=1 SV=2	CHICK	27	MYLPF	IPI00584795	3.88616e-05	0.436491	0.0278287	0.404667	5.06491e-05	0.1816	0.0173432	1	11.8371	2.67765	5.51634
7	114.26	114.26	48.62	43.1	39.72	tr|F1NNW0|F1NNW0_CHICK	Uncharacterized protein OS=Gallus gallus GN=MYOM2 PE=4 SV=1	CHICK	84	MYOM2	IPI00572382	0	0	0	0.0694313	0	0	0	1	20.6476	23.2053	23.0605
104	10.9	10.9	28.33	17.41	17.41	tr|E1BU93|E1BU93_CHICK	Uncharacterized protein OS=Gallus gallus GN=MYOZ1 PE=4 SV=1	CHICK	7	MYOZ1	IPI00571196	0.00576269	0.00418395	0.00410385	0.172457	0.00863835	0.00168927	0.00474383	1	4.06297	5.00358	4.36919
108	10.5	10.5	43.67	32.31	32.31	tr|E1C8U3|E1C8U3_CHICK	Uncharacterized protein OS=Gallus gallus GN=MYOZ3 PE=4 SV=1	CHICK	6	MYOZ3	IPI00810856	0.00348413	0.00038181	0.00139318	0.991651	0.00547013	0.00200465	0.00201703	1	10.2125	13.9692	14.8241
294	2.85	2.86	10.75	3.448	3.448	tr|Q58I02|Q58I02_CHICK	Uncharacterized protein OS=Gallus gallus GN=PBEF1 PE=2 SV=1	CHICK	3	NAMPT	IPI00651392	0.619191	0.134018	0.0989419	0.586961	0.0806606	0.211749	0.0823062	1	3.34767	3.46282	4.62662
83	13.81	13.81	29.17	11.18	9.869	tr|F1P336|F1P336_CHICK	Nucleolin (Fragment) OS=Gallus gallus GN=NCL PE=4 SV=1	CHICK	8	NCL	IPI00593659	0.000954725	0.00255723	0.00155864	0.648346	0.00563385	0.000174038	0.00135348	1	0.288214	0.21186	0.212357
181	6	6	13.45	9.162	9.162	tr|F1NSZ4|F1NSZ4_CHICK	Uncharacterized protein (Fragment) OS=Gallus gallus GN=NPEPL1 PE=4 SV=1	CHICK	3	NPEPL1	IPI00583993	0.00620221	0.00564522	0.00527482	0.0972623	0.00571416	0.0051159	0.00499443	1	6.00001	7.36386	7.69661
206	4.96	4.99	24.59	10	10	tr|F1NI19|F1NI19_CHICK	NSFL1 cofactor p47 (Fragment) OS=Gallus gallus GN=NSFL1C PE=4 SV=1	CHICK	3	NSFL1C	IPI00575844	0.0066634	0.00487413	0.00528601	0.640072	0.00681021	0.00598744	0.00543654	1	8.50697	9.30589	9.54508
148	7.41	7.59	10.84	2.457	1.025	tr|E1BT53|E1BT53_CHICK	Uncharacterized protein OS=Gallus gallus GN=OBSCN PE=4 SV=1	CHICK	4	OBSCN	IPI00599101	0.0378212	0.00966922	0.0199227	0.623568	0.0607885	0.0110541	0.0215596	1	3.56949	6.21665	5.15316
139	8.02	8.04	17.68	10.1	10.1	sp|Q5ZM25|OLA1_CHICK	Obg-like ATPase 1 OS=Gallus gallus GN=OLA1 PE=2 SV=1	CHICK	4	OLA1	IPI00583037	0.0133753	0.014974	0.0211226	0.0425457	0.014342	0.0128265	0.0194884	1	15.1919	14.8309	10.866
245	4.01	4.02	14.71	6.667	3.725	tr|F1NRM0|F1NRM0_CHICK	Uncharacterized protein OS=Gallus gallus GN=OXCT1 PE=4 SV=1	CHICK	2	OXCT1	IPI00603951	0.179188	0.0774229	0.133807	0.718701	0.0521859	0.0651196	0.0929017	1	5.43371	5.52476	4.52095
94	11.88	11.89	43.86	39.47	39.47	sp|Q5F3N1|PIMT_CHICK	Protein-L-isoaspartate(D-aspartate) O-methyltransferase OS=Gallus gallus GN=PCMT1 PE=2 SV=3	CHICK	6	PCMT1	IPI00574350	0.000977397	0.000603657	0.000776259	0.445632	0.000830044	0.000509526	0.000612946	1	8.95366	11.3801	10.7115
179	6	6.02	42.86	28.57	28.57	tr|E1BXI3|E1BXI3_CHICK	Uncharacterized protein OS=Gallus gallus GN=PDCD5 PE=4 SV=1	CHICK	3	PDCD5	IPI00602488	0.0250658	0.0252887	0.0358582	0.376291	0.0250589	0.0281244	0.0348421	1	6.633	6.49503	5.74162
119	9.83	9.88	17.46	7.256	7.256	tr|Q5ZJ70|Q5ZJ70_CHICK	Putative uncharacterized protein OS=Gallus gallus GN=RCJMB04_20e18 PE=2 SV=1	CHICK	5	PDCD6IP	IPI00573261	0.238839	0.505548	0.0830212	0.904447	0.380753	0.494012	0.0995578	1	0.592229	0.613302	0.461038
53	23.59	23.6	35.05	23.17	21.58	sp|Q8JG64|PDIA3_CHICK	Protein disulfide-isomerase A3 OS=Gallus gallus GN=PDIA3 PE=2 SV=1	CHICK	14	PDIA3	IPI00575271	0.249949	0.593036	0.174509	0.790993	0.0653534	0.985756	0.125607	1	0.511813	1.0366	0.534414
106	10.62	10.68	34.71	23.42	23.42	tr|F1NHB0|F1NHB0_CHICK	PDZ and LIM domain protein 3 OS=Gallus gallus GN=PDLIM3 PE=4 SV=1	CHICK	6	PDLIM3	IPI00577031	0.0384529	0.0285983	0.0209476	0.640934	0.0410745	0.0264315	0.0213269	1	8.81059	13.5888	15.3806
160	6.71	6.72	12.94	7.227	5.21	tr|Q5F3G1|Q5F3G1_CHICK	Putative uncharacterized protein OS=Gallus gallus GN=RCJMB04_18a15 PE=2 SV=1	CHICK	9	PDLIM5	IPI00577840	0.0196242	0.0157697	0.0183289	0.116771	0.02057	0.0153829	0.0171183	1	12.9341	15.879	13.6661
70	16.35	16.35	62.03	57.22	51.34	tr|E1C6C1|E1C6C1_CHICK	Uncharacterized protein OS=Gallus gallus GN=PEBP1 PE=4 SV=1	CHICK	16	PEBP1	IPI00599833	0.0120403	0.00315423	0.011673	0.387182	0.0572068	0.00528775	0.0564338	1	7.51268	8.88985	10.1958
31	34.64	34.64	38.1	28.48	24.71	tr|Q90YA3|Q90YA3_CHICK	6-phosphofructokinase OS=Gallus gallus GN=pfk PE=2 SV=1	CHICK	22	pfk	IPI00599614	6.85862e-06	2.23205e-09	3.28597e-10	0.407567	5.86938e-07	1.6312e-09	2.38437e-10	1	5.86016	8.96467	10.3127
26	46.88	46.9	74.41	72.44	70.08	sp|Q5ZLN1|PGAM1_CHICK	Phosphoglycerate mutase 1 OS=Gallus gallus GN=PGAM1 PE=1 SV=3	CHICK	53	PGAM1	IPI00585486	2.88537e-09	3.29198e-09	4.42919e-09	0.391762	2.92931e-09	5.1983e-09	3.76755e-09	1	81.1328	77.9323	78.5599
11	94.64	94.67	79.38	75.06	73.62	tr|F1NU17|F1NU17_CHICK	Phosphoglycerate kinase OS=Gallus gallus GN=PGK1 PE=3 SV=1	CHICK	105	PGK1	IPI00586834	0	0	0	0.0210706	0	0	0	1	61.1931	64.5872	67.3916
6	126.45	126.52	72.31	67.33	67.16	tr|Q2UZR2|Q2UZR2_CHICK	Phosphoglucomutase 1 OS=Gallus gallus PE=2 SV=1	CHICK	126	PGM1	IPI00735086	1.87991e-08	1.91448e-09	2.72825e-09	0.655708	1.45453e-08	2.15524e-09	3.52604e-09	1	1.57756	1.78641	1.77011
95	11.71	11.74	13.11	5.31	4.747	tr|E1BQZ7|E1BQZ7_CHICK	Uncharacterized protein OS=Gallus gallus GN=PHKA1 PE=4 SV=1	CHICK	6	PHKA1	IPI00593167	0.000159464	5.08899e-06	7.85774e-05	0.346293	0.000155491	6.14669e-06	0.000135876	1	27.5391	38.731	27.0364
99	11.49	11.57	19.43	8.011	6.906	tr|Q5ZME3|Q5ZME3_CHICK	Uncharacterized protein OS=Gallus gallus GN=PHKB PE=2 SV=1	CHICK	8	PHKB	IPI00574202	0.000878571	8.83272e-05	0.000323329	0.786966	0.00102987	0.000183913	0.000302355	1	16.3401	24.1847	17.2905
243	4.02	4.02	34.45	17.65	17.65	tr|F1NSS2|F1NSS2_CHICK	Uncharacterized protein (Fragment) OS=Gallus gallus GN=PHPT1 PE=4 SV=1	CHICK	2	PHPT1	IPI00600808	0.0194504	0.0168469	0.0179455	0.187839	0.018097	0.0160632	0.017314	1	31.7247	35.6606	33.0704
2	190.34	190.34	88.68	83.77	80.19	sp|P00548|KPYK_CHICK	Pyruvate kinase muscle isozyme OS=Gallus gallus GN=PKM2 PE=2 SV=2	CHICK	255	PKM2	IPI00601033	1.97681e-08	1.22373e-08	4.25072e-09	0.468463	1.20896e-08	8.5578e-09	2.73062e-09	1	1.65191	1.7579	1.8197
66	18.57	18.57	55.76	52.73	52.73	tr|D0EKR3|D0EKR3_CHICK	Peptidyl-prolyl cis-trans isomerase OS=Gallus gallus PE=2 SV=1	CHICK	20	PPI	IPI00579232	1.42383e-05	1.25562e-05	4.43613e-06	0.593315	1.0174e-05	1.23661e-05	0.000250933	1	0.0947441	0.0741838	0.0397434
207	4.93	4.97	26.57	14.01	14.01	sp|P24367|PPIB_CHICK	Peptidyl-prolyl cis-trans isomerase B OS=Gallus gallus GN=PPIB PE=2 SV=1	CHICK	3	PPIB	IPI00583337	0.162657	0.237311	0.0288393	0.547479	0.128123	0.370937	0.0303391	1	0.475026	0.490253	0.163122
266	3.79	3.8	11.58	3.268	3.268	tr|E1BXY3|E1BXY3_CHICK	Uncharacterized protein OS=Gallus gallus GN=PPP1R3A PE=4 SV=1	CHICK	3	PPP1R3A	IPI00679639	0.0266372	0.0268173	0.0216507	0.809914	0.0238445	0.0239065	0.0190559	1	10.5807	11.0307	12.5722
228	4.24	4.25	21.13	15.09	15.09	tr|E1C3A3|E1C3A3_CHICK	Uncharacterized protein OS=Gallus gallus GN=PPP1R7 PE=4 SV=1	CHICK	3	PPP1R7	IPI00586871	0.061823	0.023732	0.0419102	0.215177	0.0339108	0.0294119	0.0254433	1	4.96099	5.79051	6.02363
241	4.02	4.08	15.48	5.754	5.754	tr|Q7T1F5|Q7T1F5_CHICK	Serine/threonine-protein phosphatase (Fragment) OS=Gallus gallus PE=2 SV=1	CHICK	2	PPP3CA	IPI01017087	0.00304606	0.00383159	0.00346103	0.452885	0.00536013	0.00318541	0.00326321	1	1.40523	1.42105	1.36738
450	2	2	38.46	18.46	18.46	tr|H9KYT5|H9KYT5_CHICK	Uncharacterized protein (Fragment) OS=Gallus gallus PE=4 SV=1	CHICK	1	PRDX1	N/A	0.128268	0.151304	0.0996823	0.870672	0.152707	0.118746	0.215261	1	0.166344	0.12669	0.196615
67	18.5	18.52	51.98	37	33.92	tr|F1NBV1|F1NBV1_CHICK	Peroxiredoxin-6 (Fragment) OS=Gallus gallus GN=PRDX6 PE=4 SV=1	CHICK	12	PRDX6	IPI00587714	0.00310349	0.000923161	8.93325e-05	0.679151	0.0963596	0.0011138	0.00190931	1	9.59956	13.9159	15.4595
360	2.02	2.03	8.028	1.549	1.549	tr|Q5ZMI7|Q5ZMI7_CHICK	Putative uncharacterized protein OS=Gallus gallus GN=RCJMB04_1o16 PE=2 SV=1	CHICK	1	PREP	IPI00577374	0.000855254	0.000826491	0.000841581	0.777733	0.000953363	0.000897816	0.000909335	1	4.41859	5.31439	5.1265
212	4.82	4.83	13.5	7.669	7.669	tr|F1NIP5|F1NIP5_CHICK	Ribose-phosphate pyrophosphokinase (Fragment) OS=Gallus gallus GN=PRPS1 PE=3 SV=1	CHICK	3	PRPS1	IPI00595105	0.379974	0.292938	0.0683374	0.346914	0.0946519	0.105574	0.0677588	1	1.21684	1.3455	1.55893
147	7.48	7.5	39.62	18.85	14.62	sp|O42265|PSA1_CHICK	Proteasome subunit alpha type-1 OS=Gallus gallus GN=PSMA1 PE=2 SV=2	CHICK	4	PSMA1	IPI00602892	0.0884271	0.172942	0.0808034	0.195994	0.0401474	0.103725	0.0541516	1	3.16124	2.54346	3.13328
232	4.05	4.06	36.11	11.57	11.57	tr|F1NWM1|F1NWM1_CHICK	Proteasome subunit alpha type-7 (Fragment) OS=Gallus gallus GN=PSMA7 PE=4 SV=1	CHICK	2	PSMA7	IPI00603309	0.187837	0.19303	0.0871422	0.775647	0.0972419	0.158908	0.085095	1	1.35663	1.45823	1.66769
178	6	6.02	14.93	9.479	8.057	tr|Q5ZIT7|Q5ZIT7_CHICK	Putative uncharacterized protein OS=Gallus gallus GN=RCJMB04_23k2 PE=2 SV=1	CHICK	3	PSMC3	IPI00601469	0.232485	0.469581	0.0918126	0.971687	0.205818	0.207315	0.170236	1	0.227121	0.26599	0.152073
109	10.28	10.29	29.94	21.75	21.75	tr|Q90885|Q90885_CHICK	Leucine zipper protein OS=Gallus gallus PE=2 SV=1	CHICK	6	PTRF	IPI00580731	0.0121372	0.0345183	0.0177138	0.365621	0.0231254	0.0425886	0.0133208	1	0.277014	0.420691	0.217022
16	71.48	71.48	46.51	35.03	32.31	tr|F1P0S8|F1P0S8_CHICK	Phosphorylase OS=Gallus gallus GN=PYGB PE=3 SV=1	CHICK	95	PYGB	IPI00584569	1.16481e-08	6.09763e-07	1.45919e-07	0.179969	1.21474e-07	1.64279e-06	1.33035e-07	1	42.9298	38.7604	38.614
105	10.76	51.79	48.42	30.11	25.32	tr|Q5ZJ15|Q5ZJ15_CHICK	Phosphorylase OS=Gallus gallus GN=RCJMB04_21l24 PE=2 SV=1	CHICK	73	PYGL	IPI00578207	0.0766304	0.0771372	0.0707453	0.879184	0.0775309	0.0804491	0.0711052	1	35.4622	41.5017	48.7033
320	2.36	2.37	18.52	10.65	5.556	tr|F1NST3|F1NST3_CHICK	Ras-related protein Rab-5C OS=Gallus gallus GN=RAB5C PE=3 SV=1	CHICK	1	RAB5C	IPI00585983	0.0467827	0.0485734	0.0453635	0.783879	0.044852	0.0435454	0.0433481	1	0.69989	0.755445	0.800123
156	6.86	14.47	26.63	14.78	13.4	tr|F1P0I4|F1P0I4_CHICK	Radixin (Fragment) OS=Gallus gallus GN=RDX PE=4 SV=1	CHICK	9	RDX	IPI00573911	0.0208547	0.164464	0.0100568	0.307817	0.0627889	0.0282218	0.0684805	1	5.40359	5.23932	5.93848
355	2.02	2.05	22.03	6.356	6.356	tr|F1NGJ1|F1NGJ1_CHICK	Uncharacterized protein (Fragment) OS=Gallus gallus GN=REXO2 PE=3 SV=1	CHICK	1	REXO2	IPI00589512	0.032334	0.0343425	0.0328069	0.0473768	0.0344221	0.033934	0.0327079	1	6.43655	5.72836	6.15546
152	7.19	7.19	31.75	22.75	22.75	sp|P41125|RL13_CHICK	60S ribosomal protein L13 OS=Gallus gallus GN=RPL13 PE=2 SV=2	CHICK	5	RPL13	IPI00586858	0.00979729	0.0067551	0.00309963	0.870835	0.00952236	0.00615458	0.0117812	1	0.182163	0.117488	0.0422888
331	2.15	2.16	32.06	22.14	9.16	tr|Q98TF9|Q98TF9_CHICK	Ribosomal protein L14 (Fragment) OS=Gallus gallus GN=RPL14 PE=2 SV=1	CHICK	1	RPL14	IPI00821062	0.158528	0.123379	0.11406	0.879143	0.153956	0.129956	0.0751547	1	0.118172	0.0577032	0.02524
193	5.72	5.72	40.48	23.81	23.81	tr|F1P4V6|F1P4V6_CHICK	Uncharacterized protein (Fragment) OS=Gallus gallus GN=RPL31 PE=4 SV=1	CHICK	3	RPL31	IPI00576925	0.0609821	0.0502894	0.016538	0.774749	0.0499891	0.0522909	0.0299452	1	0.260416	0.184133	0.0937461
286	3.06	3.06	16.27	10.32	7.937	tr|F1NCI4|F1NCI4_CHICK	60S ribosomal protein L7 (Fragment) OS=Gallus gallus GN=RPL7 PE=3 SV=1	CHICK	4	RPL7	IPI00819077	0.501024	0.109039	0.0192111	0.875883	0.263427	0.137744	0.0357243	1	0.715077	0.35857	0.0997883
233	4.05	4.06	21.89	13.96	9.057	tr|F2Z4L5|F2Z4L5_CHICK	60S ribosomal protein L7a (Fragment) OS=Gallus gallus GN=RPL7A PE=4 SV=1	CHICK	2	RPL7A	IPI00584175	0.0623026	0.083548	0.0485006	0.727722	0.0138018	0.0344134	0.0110241	1	0.19424	0.228543	0.138105
304	2.65	4.77	29.41	16.58	10.7	tr|E1BUZ8|E1BUZ8_CHICK	Uncharacterized protein OS=Gallus gallus GN=RPL9 PE=4 SV=1	CHICK	3	RPL9	IPI00679960	0.106232	0.1342	0.13075	0.864825	0.115577	0.20329	0.0967392	1	0.0705423	0.193091	0.0773322
134	8.3	8.3	28.06	20.55	18.18	tr|F1NB66|F1NB66_CHICK	60S acidic ribosomal protein P0 OS=Gallus gallus GN=RPLP0 PE=3 SV=1	CHICK	4	RPLP0	IPI00571388	0.103447	0.241229	0.0154104	0.701898	0.502257	0.770635	0.0278221	1	0.821181	0.703035	0.315607
217	4.73	5.87	37.01	32.28	32.28	tr|F1NGB4|F1NGB4_CHICK	40S ribosomal protein S13 (Fragment) OS=Gallus gallus GN=RPS13 PE=4 SV=1	CHICK	4	RPS13	IPI00822364	0.0484931	0.04192	0.0142086	0.772295	0.0665102	0.0399591	0.0219875	1	0.194747	0.118943	0.0315315
508	1.5	1.51	28.68	10.29	10.29	tr|F1NXW3|F1NXW3_CHICK	Uncharacterized protein (Fragment) OS=Gallus gallus GN=RPS15A PE=3 SV=1	CHICK	2	RPS15A	IPI00819578	0.416897	0.308053	0.0905185	0.827117	0.280268	0.25495	0.0811927	1	0.741663	0.612296	0.395667
125	9.07	9.07	44.77	34.3	25.58	tr|F1NBU1|F1NBU1_CHICK	Uncharacterized protein (Fragment) OS=Gallus gallus GN=RPS16 PE=3 SV=1	CHICK	5	RPS16	IPI00822540	0.0577945	0.0135801	0.00217816	0.977229	0.0136428	0.0173822	0.00339145	1	0.287957	0.276675	0.0841731
115	10.08	10.1	38.27	23.46	23.46	tr|F1N9X5|F1N9X5_CHICK	Uncharacterized protein OS=Gallus gallus GN=RPS3 PE=3 SV=1	CHICK	6	RPS3	IPI00590954	0.0121124	0.01472	0.0016005	0.590305	0.0669928	0.0624295	0.0108809	1	0.237095	0.26649	0.0840946
301	2.74	2.75	18.56	12.5	9.848	tr|F2Z4K7|F2Z4K7_CHICK	Uncharacterized protein OS=Gallus gallus GN=RPS3A PE=3 SV=1	CHICK	3	RPS3A	IPI00581383	0.225059	0.200446	0.0952922	0.812379	0.191229	0.241979	0.140285	1	0.370236	0.346593	0.226107
96	11.66	11.66	43.28	30.85	30.85	tr|F1NN16|F1NN16_CHICK	Uncharacterized protein (Fragment) OS=Gallus gallus GN=RPS7 PE=4 SV=1	CHICK	7	RPS7	IPI00580009	0.0449457	0.0578586	0.00392424	0.874255	0.0248289	0.011521	0.0123758	1	0.462101	0.398829	0.430056
176	6.01	6.02	24.87	17.46	17.46	tr|Q6EE57|Q6EE57_CHICK	40S ribosomal protein S8 (Fragment) OS=Gallus gallus PE=2 SV=1	CHICK	3	RPS8	IPI00595600	0.0944308	0.0816654	0.0477258	0.573569	0.148055	0.199303	0.0346199	1	0.3676	0.355211	0.138465
376	2.01	2.05	21.39	2.756	1.444	tr|H9L022|H9L022_CHICK	Uncharacterized protein OS=Gallus gallus GN=SAFB2 PE=4 SV=1	CHICK	1	SAFB2	N/A	0.207207	0.124899	0.0893143	0.933209	0.165922	0.155104	0.145355	1	0.317004	0.211917	0.183195
237	4.03	4.05	38.65	24.54	24.54	sp|Q5ZKF5|SKP1_CHICK	S-phase kinase-associated protein 1 OS=Gallus gallus GN=SKP1 PE=2 SV=1	CHICK	2	SKP1	IPI00591045	0.0376061	0.0338925	0.0373481	0.502734	0.0380109	0.0352948	0.0372892	1	12.7799	15.4337	11.5156
226	4.3	4.32	22.15	12.42	7.047	tr|Q5ZMJ6|Q5ZMJ6_CHICK	Uncharacterized protein OS=Gallus gallus GN=SLC25A4 PE=2 SV=1	CHICK	2	SLC25A4	IPI00581512	0.868802	0.786411	0.149358	0.494391	0.770431	0.41248	0.0648824	1	0.673647	0.51595	0.176162
169	6.06	6.09	13.79	6.173	6.173	tr|Q8UWK0|Q8UWK0_CHICK	Cardiac and skeletal muscle-specific BOP1 OS=Gallus gallus PE=2 SV=1	CHICK	3	SMYD1	IPI00602738	0.0503589	0.0160989	0.0184579	0.573709	0.0688616	0.0201885	0.0302515	1	3.11461	5.2328	4.61154
367	2.02	2.02	20.65	11.96	11.96	sp|P62303|RUXE_CHICK	Small nuclear ribonucleoprotein E OS=Gallus gallus GN=SNRPE PE=3 SV=1	CHICK	1	SNRPE	IPI00587414	0.0534015	0.0424627	0.0549553	0.0415809	0.0484884	0.0494905	0.0460946	1	0.365542	0.285921	0.130549
136	8.1	12.05	14.86	2.429	2.186	tr|F1NIU0|F1NIU0_CHICK	Spectrin alpha chain, brain (Fragment) OS=Gallus gallus GN=SPTAN1 PE=4 SV=1	CHICK	6	SPTAN1	IPI00590272	0.0414454	0.213431	0.0750537	0.927402	0.0943704	0.1119	0.135357	1	0.161832	0.366058	0.342572
167	6.07	6.22	13.37	2.115	1.777	tr|F1ND51|F1ND51_CHICK	Uncharacterized protein (Fragment) OS=Gallus gallus GN=SPTBN1 PE=4 SV=1	CHICK	4	SPTBN1	IPI00822562	0.0198327	0.039482	0.00840442	0.379327	0.0120135	0.0193688	0.0156556	1	0.149082	0.148033	0.104503
62	21.21	21.31	38.43	24.2	24.2	sp|Q90577|SRCA_CHICK	Sarcalumenin OS=Gallus gallus GN=SRL PE=2 SV=1	CHICK	13	SRL	IPI00570904	1.39982e-05	0.000365723	2.36654e-05	0.856709	0.00023383	0.000558169	3.10458e-05	1	0.0534636	0.200213	0.0539583
280	3.38	3.39	38.22	4.598	4.598	tr|Q5ZJ59|Q5ZJ59_CHICK	Putative uncharacterized protein OS=Gallus gallus GN=RCJMB04_20j14 PE=2 SV=1	CHICK	2	SRSF5	IPI00578317	0.146043	0.127213	0.0755961	0.814618	0.104727	0.143424	0.203742	1	0.111148	0.117182	0.165158
347	2.03	2.06	11.97	1.06	1.06	tr|Q90662|Q90662_CHICK	Synemin OS=Gallus gallus PE=2 SV=2	CHICK	1	SYNM	IPI00593500	0.112522	0.104933	0.0937937	0.535446	0.105168	0.106765	0.0926747	1	9.14045	10.5968	12.0617
281	3.31	3.32	32.23	7.025	7.025	sp|Q90679|THYN1_CHICK	Thymocyte nuclear protein 1 OS=Gallus gallus GN=THYN1 PE=1 SV=1	CHICK	2	THYN1	IPI00602898	0.0481508	0.0615667	0.0465496	0.897036	0.073927	0.0907206	0.0740133	1	0.0201295	0.0343724	0.0221861
227	4.3	4.3	23.32	9.193	9.193	tr|Q5ZMN6|Q5ZMN6_CHICK	Putative uncharacterized protein OS=Gallus gallus GN=RCJMB04_1i19 PE=2 SV=1	CHICK	3	TMPO	IPI00572520	0.11729	0.0968792	0.0682153	0.929308	0.132818	0.102764	0.0710707	1	0.403759	0.380467	0.30506
73	15.68	15.68	53.99	46.01	46.01	sp|P02588|TNNC2_CHICK	Troponin C, skeletal muscle OS=Gallus gallus GN=TNNC2 PE=1 SV=3	CHICK	18	TNNC2	IPI00600948	0.000487483	0.000477472	0.00222604	0.658384	0.000399785	0.000369377	0.000605795	1	38.6567	41.2133	35.122
69	16.66	16.67	65.57	37.16	32.24	sp|P68246|TNNI2_CHICK	Troponin I, fast skeletal muscle OS=Gallus gallus GN=TNNI2 PE=1 SV=2	CHICK	15	TNNI2	IPI00578549	5.91383e-09	2.18981e-09	3.06339e-09	0.196862	3.30323e-09	1.56469e-09	2.25768e-09	1	42.8625	47.4129	44.2578
39	28.35	28.43	64.14	52.19	52.19	tr|Q7ZZH5|Q7ZZH5_CHICK	Fast skeletal muscle troponin T isoform OS=Gallus gallus PE=4 SV=1	CHICK	21	TNNT3	IPI00822147	0.011205	0.0112898	0.0100396	0.373213	0.0111906	0.0113482	0.0102959	1	36.5796	38.5179	42.146
271	3.64	28.48	62.73	49.09	48.18	tr|F1NKX3|F1NKX3_CHICK	Troponin T, fast skeletal muscle isoforms (Fragment) OS=Gallus gallus GN=TNNT3 PE=4 SV=1	CHICK	19	TNNT3	IPI00821645	0.0889585	0.138896	0.00325764	0.775979	0.102982	0.0974214	0.00328647	1	0.287379	0.267753	0.0228273
17	69.89	69.89	91.53	83.06	83.06	sp|P00940|TPIS_CHICK	Triosephosphate isomerase OS=Gallus gallus GN=TPI1 PE=1 SV=2	CHICK	65	TPI1	IPI00582452	1.43041e-12	2.67249e-09	1.09031e-11	0.460243	9.49907e-13	3.56498e-09	2.46136e-10	1	40.8	33.5168	38.2655
14	85.01	85.58	94.72	87.32	83.45	sp|P04268|TPM1_CHICK	Tropomyosin alpha-1 chain OS=Gallus gallus GN=TPM1 PE=1 SV=2	CHICK	115	TPM1	IPI00572343; IPI00576859; IPI00585334; IPI00598461; IPI00600961; IPI00601990	0	0	0	0.020287	0	0	0	1	77.662	81.4619	80.5663
190	5.84	41.56	67.25	51.06	44.01	sp|P19352|TPM2_CHICK	Tropomyosin beta chain OS=Gallus gallus GN=TPM2 PE=1 SV=1	CHICK	35	TPM2	IPI00574198; IPI00597776; IPI00602216	0.044314	0.364689	0.623231	0.971895	0.0304043	0.18082	0.418725	1	4.1728	2.20691	1.88385
302	2.7	2.72	27.33	16.28	11.63	sp|P43347|TCTP_CHICK	Translationally-controlled tumor protein homolog OS=Gallus gallus GN=TPT1 PE=2 SV=1	CHICK	2	TPT1	IPI00821768	0.0442445	0.0481681	0.0502076	0.949305	0.0533266	0.0469235	0.0604062	1	4.18887	4.41019	3.8933
5	133.63	133.8	21.08	10.49	8.843	tr|A6BM71|A6BM71_CHICK	Connectin (Fragment) OS=Gallus gallus GN=TTN PE=2 SV=1	CHICK	70	TTN	IPI00596489	6.92957e-12	0	0	0.0571734	3.61555e-12	0	0	1	11.5509	19.1959	16.0799
61	21.62	21.66	24.19	14.5	12.24	tr|P79757|P79757_CHICK	Connectin/titin (Fragment) OS=Gallus gallus GN=770859 PE=2 SV=1	CHICK	13	TTN	IPI00587310	3.06358e-05	2.61705e-08	1.62547e-06	0.891136	1.12101e-05	5.75155e-09	4.21889e-06	1	16.3895	23.7966	18.8176
72	16.05	16.07	32.66	25.68	24.32	sp|P09244|TBB7_CHICK	Tubulin beta-7 chain OS=Gallus gallus PE=2 SV=1	CHICK	8	TUB7	IPI00591483	0.00194789	0.000997313	9.72637e-05	0.874564	0.000560201	0.0027199	0.00107024	1	0.0277137	0.205591	0.108016
182	6	6	33.55	23.68	23.68	tr|F1P117|F1P117_CHICK	Uncharacterized protein (Fragment) OS=Gallus gallus GN=UBE2N PE=3 SV=1	CHICK	3	UBE2N	IPI00822108	0.101573	0.0943378	0.0966466	0.921013	0.116276	0.0843785	0.0859089	1	2.58587	2.79689	2.77971
113	10.16	10.19	27.56	14.37	14.37	tr|Q8JH65|Q8JH65_CHICK	UDP-glucose pyrophosphorylase OS=Gallus gallus PE=2 SV=1	CHICK	6	UGP2	IPI00601449	0.148813	0.204032	0.0687626	0.837	0.103577	0.0538158	0.0452107	1	2.05651	2.45298	2.57898
491	1.76	1.81	10.39	2.809	2.079	tr|F1NB09|F1NB09_CHICK	Uncharacterized protein (Fragment) OS=Gallus gallus GN=UNC80 PE=4 SV=1	CHICK	3	UNC80	IPI00588222	0.0864763	0.0821199	0.0773571	0.400172	0.0794246	0.0794275	0.0764496	1	59.3336	59.8649	69.5613
28	45.59	45.59	47.15	38.71	33.13	tr|Q5ZMU9|Q5ZMU9_CHICK	Valosin containing protein OS=Gallus gallus GN=vcp PE=2 SV=1	CHICK	28	vcp	IPI00585183	3.70545e-05	6.23554e-05	4.57102e-08	0.42037	6.65748e-08	2.90635e-06	4.37996e-07	1	8.63012	7.74758	9.1466
82	13.85	13.88	23.52	9.515	7.313	sp|P12003|VINC_CHICK	Vinculin OS=Gallus gallus GN=VCL PE=1 SV=4	CHICK	7	VCL	NP_990772.1	0.455696	0.84095	0.338449	0.736838	0.47381	0.553734	0.0868439	1	1.25893	1.10215	1.51211
427	2	2.01	8.571	2.041	2.041	tr|D5LPR1|D5LPR1_CHICK	Fascin 1 OS=Gallus gallus GN=FSCN1 PE=2 SV=1	CHICK	1	FSCN1	IPI00600709	0.371157	0.152563	0.217331	0.694154	0.214238	0.244107	0.0941628	1	0.395153	0.292182	0.180662
446	2	2	18.42	7.368	7.368	tr|Q5ZLU8|Q5ZLU8_CHICK	Putative uncharacterized protein OS=Gallus gallus GN=RCJMB04_4m1 PE=2 SV=1	CHICK	1	CIRBP	IPI00587390	0.147324	0.124593	0.167434	0.956427	0.115856	0.126064	0.0944815	1	0.156241	0.164844	0.154283
20	63.44	63.46	62.58	57.99	56.46	tr|F1NXT0|F1NXT0_CHICK	Vimentin (Fragment) OS=Gallus gallus GN=VIM PE=3 SV=1	CHICK	38	VIM	IPI00584215	7.95606e-05	0.994943	0.0223642	0.0623652	2.81087e-07	0.654558	0.000160856	1	4.10358	1.51844	2.66172
