# Supplementary material for: Protein Profiles for Muscle Development and Intramuscular Fat Accumulation at Different Post-Hatching Ages in Chickens
Source: PLoS One. 2016 Aug 10;11(8):e0159722. doi: 10.1371/journal.pone.0159722 (PMC4980056; doi:10.1371/journal.pone.0159722)
Supplement: S3 Table — (XLSX) [file pone.0159722.s004.xlsx]

## Sheet: Sheet1
Differentially expressed proteins between each stage
d56-d1	fold difference		d98-d56	fold difference		d140-d98	fold difference
THYN1	0.0201295		LOC424014	0.192983		TNNT3	0.0852551
HIST2H2AC	0.0202763		MYLPF	0.226208		CASQ2	0.234617
H2B-VII	0.0211793		TFEW	0.268662		RPS13	0.265097
TUB7	0.0277137		DNPEP	0.321975		SRL	0.269505
ADPRHL1	0.0427724		VIM	0.370029		RPL7	0.278295
SRL	0.0534636		CCT8	0.476617		ACTA1	0.27988
apoAIV	0.0535812		RPL14	0.488297		RPS16	0.304231
APOA1	0.0550008		RPL7	0.501442		RPS3	0.315564
H1	0.056997		TPM2	0.528881		PPIB	0.332731
H4	0.0596505		HADHB	0.606593		SLC25A4	0.341433
AHSG	0.0678145		RPS13	0.610759		RPL13	0.35994
RPL9	0.0705423		RPL13	0.644963		HNRNPA2B1	0.373664
MYL6	0.0739994		SAFB2	0.668501		HNRNPH1	0.373722
BHMT	0.0781135		DES	0.67652		AHSG	0.38337
COX4I1	0.0898052		PTRF	1.51866		RPS8	0.389811
IDH	0.0911195		pfk	1.52977		H4	0.390725
PPIA	0.0947441		FH	1.53669		RPL9	0.400496
HNRNPH1	0.0960294		PDLIM3	1.54232		HADHA	0.410428
LAMB1	0.0964369		COX2	1.54441		RPL14	0.437412
ALDH1L2	0.09955		MYBPC1	1.55073		ALDH1L2	0.445604
H2AFY2	0.103838		EIF3EIP	1.60141		RPLP0	0.448921
ETFA	0.107299		GYG1	1.60463		MYBPH	0.456201
SRSF5	0.111148		GOT1	1.60502		SNRPE	0.456591
RPL14	0.118172		HBAD	1.65808		ATP5A1	0.460633
HNRNPA2B1	0.122431		TTN	1.66186		KARS	0.507285
COX2	0.143692		EEF1A2	1.66922		RPL31	0.509123
SPTBN1	0.149082		SMYD1	1.68008		PDIA3	0.515546
CIRBP	0.156241		THYN1	1.70756		PTRF	0.51587
SPTAN1	0.161832		LAMA2	1.7309		TUB7	0.525393
HADHB	0.165348		OBSCN	1.74161		COX4I1	0.531231
PRDX1	0.166344		HIST2H2AC	1.84197		PPIA	0.535742
ACADL	0.167294		ANXA2	1.86334		LOC395260	0.549179
ATP5A1	0.167657		ACTN4	1.90167		IDH	0.56274
ANXA2	0.17416		LAMB1	1.95099		PSMC3	0.571723
RPL13	0.182163		PDIA3	2.02535		ACTN4	0.599591
RPL7A	0.19424		ADPRHL1	2.08744		MYH6	0.602241
RPS13	0.194747		SPTAN1	2.26197		RPL7A	0.604283
ACTN4	0.200531		MYBPC2	2.46655		HSP90B1	0.614601
HADHA	0.206769		KBTBD10	2.47235		FSCN1	0.61832
PSMC3	0.227121		MYH6	2.51321		HSP90AA1	0.627997
RPS3	0.237095		RPL9	2.73723		KBTBD10	0.631474
LOC395260	0.238808		SRL	3.74484		THYN1	0.645464
RPL31	0.260416		COX4I1	5.38197		RPS15A	0.646203
CASQ2	0.26211		TUB7	7.41838		RPS3A	0.652372
PTRF	0.277014					HIST2H2AC	0.676882
MAT1A	0.282582					H2AFY2	0.690213
TNNT3	0.287379					PHKA1	0.698057
RPS16	0.287957					ACADL	1.51421
NCL	0.288214					APOA1	1.53764
SAFB2	0.317004					HSPA9	1.54221
TFEW	0.318331					PRDX1	1.55194
KBTBD10	0.327213					DNPEP	1.61447
CCT6	0.32758					TFEW	1.64603
HSP90B1	0.335541					CFL2	1.68159
LAMA2	0.341439					VIM	1.75293
SNRPE	0.365542					HADH	1.77011
HSPD1	0.366875					MYLPF	2.06014
RPS8	0.3676					HSPD1	2.06717
RPS3A	0.370236
ACAA2	0.378135
CCT8	0.381931
FSCN1	0.395153
TMPO	0.403759
KARS	0.419685
KHSRP	0.439467
RPS7	0.462101
PPIB	0.475026
PDIA3	0.511813
HSPA9	0.52662
HBAD	0.539439
PDCD6IP	0.592229
HNRNPK	0.596808
SLC25A4	0.673647
RAB5C	0.69989
MPST	1.5451
PGM1	1.57756
GDI2	1.59212
CKM	1.6074
PKM2	1.65191
HSPA4	1.68965
DDX5	1.70934
CRMP2A	1.79149
HSP90AA1	2.0333
MYBPC1	2.03701
UGP2	2.05651
ACTA1	2.12829
GSTM2	2.52571
UBE2N	2.58587
LOC431010	2.72135
LOC418811	2.95137
ENO3	3.06167
SMYD1	3.11461
PSMA1	3.16124
NAMPT	3.34767
HK1	3.4111
OBSCN	3.56949
CFL2	3.60394
ALDH2	3.747
CAPNS1	3.94307
MYOZ1	4.06297
VIM	4.10358
TPM2	4.1728
LOC424014	4.17718
TPT1	4.18887
EEF2	4.39746
PREP	4.41859
ADSL	4.48974
MYH6	4.86671
PPP1R7	4.96099
EEF1A2	4.98551
ALDH1A1	5.24233
RDX	5.40359
OXCT1	5.43371
DNPEP	5.43809
LMNA	5.76329
pfk	5.86016
NPEPL1	6.00001
ACYP2	6.00041
CRYL1	6.06514
MYBPC2	6.1655
MYBPH	6.39342
REXO2	6.43655
PDCD5	6.633
PEBP1	7.51268
GOT1	7.56514
NSFL1C	8.50697
ADPRH	8.56103
vcp	8.63012
PDLIM3	8.81059
PCMT1	8.95366
SYNM	9.14045
PRDX6	9.59956
ME1	9.91706
MYOZ3	10.2125
CA3	10.2405
PPP1R3A	10.5807
GPD1	10.6301
TTN	11.5509
HADH	11.592
MDH1	11.695
MYLPF	11.8371
CALM	11.878
SKP1	12.7799
PDLIM5	12.9341
ALDO	13.7409
OLA1	15.1919
ACYP1	15.3116
GYG1	15.6868
EIF4A2	15.9893
PHKB	16.3401
TTN	16.3895
LRRC20	17.6034
ACTN2	19.0754
C11orf54	20.294
HSPA8	20.3623
MYOM2	20.6476
MDH2	21.9854
GANC	22.8756
EIF3EIP	23.6214
ATG3	24.6042
DES	24.9305
AMPD1	26.3665
PHKA1	27.5391
LDB3	27.8282
BPGM	27.8678
GPH1	29.7303
GLO1	31.6271
PHPT1	31.7247
FDPS	33.4311
CKMT2	33.7524
PYGL	35.4622
TNNT3	36.5796
TNNC2	38.6567
TPI1	40.8
ALDOB	41.7757
TNNI2	42.8625
PYGB	42.9298
DJ-1	45.3221
AK1	48.3332
ALDOA	51.2639
GAPDH	53.1749
AGL	56.4621
LDHA	59.1331
UNC80	59.3336
PGK1	61.1931
GPI	61.8388
FBP2	62.5254
ALDOC	63.8665
CHAT	67.3292
TPM1	77.662
PGAM1	81.1328
