# Supplementary material for: Protein Profiles for Muscle Development and Intramuscular Fat Accumulation at Different Post-Hatching Ages in Chickens
Source: PLoS One. 2016 Aug 10;11(8):e0159722. doi: 10.1371/journal.pone.0159722 (PMC4980056; doi:10.1371/journal.pone.0159722)
Supplement: S4 Table — (XLSX) [file pone.0159722.s005.xlsx]

## Sheet: Sheet1
Some specific or highly proteins express at d 1									Some protein hardly express or low express at d 1
Accession	Name	GENE NAME	1-1	2-2	3-3	4-4			Accession	Name	GENE NAME	1-1	2-2	3-3	4-4
tr|E1BT77|E1BT77_CHICK	Uncharacterized protein OS=Gallus gallus GN=ADPRHL1 PE=4 SV=1	ADPRHL1	1	0.0427724	0.089285	0.129989			sp|P20111|ACTN2_CHICK	Alpha-actinin-2 OS=Gallus gallus GN=ACTN2 PE=2 SV=1	ACTN2	1	19.0754	20.1281	15.1502
tr|E1BZE1|E1BZE1_CHICK	Uncharacterized protein OS=Gallus gallus GN=AHSG PE=4 SV=1	AHSG	1	0.0678145	0.0688856	0.0264087			tr|F1NR40|F1NR40_CHICK	Acylphosphatase (Fragment) OS=Gallus gallus GN=ACYP1 PE=3 SV=1	ACYP1	1	15.3116	20.3456	19.3456
sp|P08250|APOA1_CHICK	Apolipoprotein A-I OS=Gallus gallus GN=APOA1 PE=1 SV=2	APOA1	1	0.0550008	0.0648286	0.099683			tr|F1NX83|F1NX83_CHICK	Uncharacterized protein (Fragment) OS=Gallus gallus GN=AGL PE=4 SV=1	AGL	1	56.4621	59.9863	59.118
tr|O93601|O93601_CHICK	Apolipoprotein AIV OS=Gallus gallus GN=apoAIV PE=2 SV=1	apoAIV	1	0.0535812	0.0744777	0.062504			sp|P05081|KAD1_CHICK	Adenylate kinase isoenzyme 1 OS=Gallus gallus GN=AK1 PE=1 SV=1	AK1	1	48.3332	57.5489	57.8368
tr|E1BSH9|E1BSH9_CHICK	Uncharacterized protein OS=Gallus gallus GN=BHMT PE=4 SV=1	BHMT	1	0.0781135	0.0828392	0.0912029			tr|H9KZH0|H9KZH0_CHICK	Uncharacterized protein OS=Gallus gallus PE=4 SV=1	ALDO	1	13.7409	14.3909	13.6808
tr|F1NME1|F1NME1_CHICK	Uncharacterized protein OS=Gallus gallus GN=LOC427896 PE=3 SV=1	H1	1	0.056997	0.0532331	0.0509441			tr|Q92007|Q92007_CHICK	Aldolase A (Fragment) OS=Gallus gallus GN=aldolase C PE=2 SV=1	ALDOA	1	51.2639	59.9776	63.0717
tr|F1NF31|F1NF31_CHICK	Histone H2B (Fragment) OS=Gallus gallus GN=H2B-VII PE=3 SV=1	H2B-VII	1	0.0211793	0.0290343	0.0212694			tr|F1NTZ3|F1NTZ3_CHICK	Fructose-bisphosphate aldolase OS=Gallus gallus GN=ALDOB PE=3 SV=1	ALDOB	1	41.7757	42.6947	42.4229
tr|F1NCK6|F1NCK6_CHICK	Histone H4 (Fragment) OS=Gallus gallus GN=H4 PE=3 SV=1	H4	1	0.0596505	0.0783926	0.0306299			sp|P53449|ALDOC_CHICK	Fructose-bisphosphate aldolase C (Fragment) OS=Gallus gallus GN=ALDOC PE=2 SV=1	ALDOC	1	63.8665	68.4854	65.6697
tr|F1NLT9|F1NLT9_CHICK	Histone H2A (Fragment) OS=Gallus gallus GN=HIST2H2AC PE=3 SV=1	HIST2H2AC	1	0.0202763	0.0373483	0.0252804			tr|F1P0N2|F1P0N2_CHICK	AMP deaminase 1 OS=Gallus gallus GN=AMPD1 PE=4 SV=1	AMPD1	1	26.3665	29.2789	20.8401
tr|Q5ZL82|Q5ZL82_CHICK	Isocitrate dehydrogenase [NADP] OS=Gallus gallus GN=RCJMB04_7e11 PE=2 SV=1	IDH	1	0.0911195	0.10182	0.0572982			tr|E1C5W4|E1C5W4_CHICK	Uncharacterized protein OS=Gallus gallus PE=4 SV=1	ATG3	1	24.6042	30.0695	33.3829
sp|P02607|MYL6_CHICK	Myosin light polypeptide 6 OS=Gallus gallus GN=MYL6 PE=1 SV=3	MYL6	1	0.0739994	0.0857846	0.0677634			tr|Q5ZHV4|Q5ZHV4_CHICK	Uncharacterized protein OS=Gallus gallus GN=BPGM PE=2 SV=1	BPGM	1	27.8678	31.1369	30.559
tr|D0EKR3|D0EKR3_CHICK	Peptidyl-prolyl cis-trans isomerase OS=Gallus gallus PE=2 SV=1	PPIA	1	0.0947441	0.0741838	0.0397434			tr|F1NY09|F1NY09_CHICK	Uncharacterized protein (Fragment) OS=Gallus gallus GN=C11orf54 PE=4 SV=1	C11orf54	1	20.294	16.3578	23.4566
sp|Q90577|SRCA_CHICK	Sarcalumenin OS=Gallus gallus GN=SRL PE=2 SV=1	SRL	1	0.0534636	0.200213	0.0539583			tr|F1P1P0|F1P1P0_CHICK	Uncharacterized protein (Fragment) OS=Gallus gallus GN=CA3 PE=4 SV=1	CA3	1	10.2405	12.5586	11.4926
sp|Q90679|THYN1_CHICK	Thymocyte nuclear protein 1 OS=Gallus gallus GN=THYN1 PE=1 SV=1	THYN1	1	0.0201295	0.0343724	0.0221861			tr|F1P393|F1P393_CHICK	Choline O-acetyltransferase OS=Gallus gallus GN=CHAT PE=3 SV=1	CHAT	1	67.3292	71.2406	73.8094
sp|P09244|TBB7_CHICK	Tubulin beta-7 chain OS=Gallus gallus PE=2 SV=1	TUB7	1	0.0277137	0.205591	0.108016			tr|Q5ZLU8|Q5ZLU8_CHICK	Putative uncharacterized protein OS=Gallus gallus GN=RCJMB04_4m1 PE=2 SV=1	CIRBP	1	0.156241	0.164844	0.154283
									sp|P11009|KCRS_CHICK	Creatine kinase S-type, mitochondrial OS=Gallus gallus GN=CKMT2 PE=1 SV=2	CKMT2	1	33.7524	30.8689	40.5622
									sp|P02542|DESM_CHICK	Desmin OS=Gallus gallus GN=DES PE=1 SV=1	DES	1	24.9305	16.866	22.9399
									tr|D5M8S2|D5M8S2_CHICK	DJ-1 OS=Gallus gallus GN=DJ-1 PE=2 SV=1	DJ-1	1	45.3221	54.5754	60.0633
									tr|F1NDL1|F1NDL1_CHICK	Uncharacterized protein (Fragment) OS=Gallus gallus PE=4 SV=1	EIF3EIP	1	23.6214	37.8277	28.014
									sp|Q8JFP1|IF4A2_CHICK	Eukaryotic initiation factor 4A-II OS=Gallus gallus GN=EIF4A2 PE=2 SV=1	EIF4A2	1	15.9893	15.8326	15.5509
									tr|F1NYI2|F1NYI2_CHICK	Uncharacterized protein OS=Gallus gallus GN=FBP2 PE=3 SV=1	FBP2	1	62.5254	65.7374	68.581
									sp|P08836|FPPS_CHICK	Farnesyl pyrophosphate synthase OS=Gallus gallus GN=FDPS PE=1 SV=2	FDPS	1	33.4311	30.3773	31.9657
									tr|D5LPR1|D5LPR1_CHICK	Fascin 1 OS=Gallus gallus GN=FSCN1 PE=2 SV=1	FSCN1	1	0.395153	0.292182	0.180662
									tr|E1BTT7|E1BTT7_CHICK	Uncharacterized protein OS=Gallus gallus GN=GANC PE=4 SV=1	GANC	1	22.8756	31.2193	30.049
									sp|P00356|G3P_CHICK	Glyceraldehyde-3-phosphate dehydrogenase OS=Gallus gallus GN=GAPDH PE=2 SV=3	GAPDH	1	53.1749	60.1232	45.6755
									tr|F1N9Q2|F1N9Q2_CHICK	Uncharacterized protein (Fragment) OS=Gallus gallus GN=GLO1 PE=4 SV=1	GLO1	1	31.6271	30.347	32.062
									tr|H9L0R7|H9L0R7_CHICK	Uncharacterized protein OS=Gallus gallus GN=GPD1 PE=4 SV=1	GPD1	1	10.6301	11.7448	11.5298
									tr|Q9PSQ9|Q9PSQ9_CHICK	Glycogen PHOSPHORYLASE=PUTATIVE collagen-binding protein (Fragments) OS=Gallus gallus PE=1 SV=1	GPH1	1	29.7303	33.2401	33.7822
									tr|F1NIJ6|F1NIJ6_CHICK	Glucose-6-phosphate isomerase OS=Gallus gallus GN=GPI PE=3 SV=1	GPI	1	61.8388	51.2938	61.831
									tr|F1N9J1|F1N9J1_CHICK	Uncharacterized protein OS=Gallus gallus GN=GYG1 PE=4 SV=1	GYG1	1	15.6868	25.1716	30.1225
									tr|E1BZH9|E1BZH9_CHICK	Uncharacterized protein OS=Gallus gallus GN=HADH PE=4 SV=1	HADH	1	11.592	10.2071	18.0677
									tr|F1NWP3|F1NWP3_CHICK	Heat shock cognate 71 kDa protein OS=Gallus gallus GN=HSPA8 PE=3 SV=1	HSPA8	1	20.3623	17.2116	14.5904
									tr|F1P5H0|F1P5H0_CHICK	Uncharacterized protein (Fragment) OS=Gallus gallus GN=LDB3 PE=4 SV=1	LDB3	1	27.8282	32.2651	30.5039
									tr|F1NW35|F1NW35_CHICK	L-lactate dehydrogenase (Fragment) OS=Gallus gallus GN=LDHA PE=3 SV=1	LDHA	1	59.1331	64.1058	61.3367
									tr|E1BV85|E1BV85_CHICK	Uncharacterized protein OS=Gallus gallus GN=LRRC20 PE=4 SV=1	LRRC20	1	17.6034	13.9901	19.5741
									sp|Q5ZME2|MDHC_CHICK	Malate dehydrogenase, cytoplasmic OS=Gallus gallus GN=MDH1 PE=2 SV=1	MDH1	1	11.695	16.9716	19.5053
									tr|E1BVT3|E1BVT3_CHICK	Malate dehydrogenase OS=Gallus gallus GN=MDH2 PE=3 SV=1	MDH2	1	21.9854	20.3267	27.6146
									tr|F1NNW0|F1NNW0_CHICK	Uncharacterized protein OS=Gallus gallus GN=MYOM2 PE=4 SV=1	MYOM2	1	20.6476	23.2053	23.0605
									tr|E1C8U3|E1C8U3_CHICK	Uncharacterized protein OS=Gallus gallus GN=MYOZ3 PE=4 SV=1	MYOZ3	1	10.2125	13.9692	14.8241
									sp|Q5ZM25|OLA1_CHICK	Obg-like ATPase 1 OS=Gallus gallus GN=OLA1 PE=2 SV=1	OLA1	1	15.1919	14.8309	10.866
									tr|Q5F3G1|Q5F3G1_CHICK	Putative uncharacterized protein OS=Gallus gallus GN=RCJMB04_18a15 PE=2 SV=1	PDLIM5	1	12.9341	15.879	13.6661
									sp|Q5ZLN1|PGAM1_CHICK	Phosphoglycerate mutase 1 OS=Gallus gallus GN=PGAM1 PE=1 SV=3	PGAM1	1	81.1328	77.9323	78.5599
									tr|F1NU17|F1NU17_CHICK	Phosphoglycerate kinase OS=Gallus gallus GN=PGK1 PE=3 SV=1	PGK1	1	61.1931	64.5872	67.3916
									tr|E1BQZ7|E1BQZ7_CHICK	Uncharacterized protein OS=Gallus gallus GN=PHKA1 PE=4 SV=1	PHKA1	1	27.5391	38.731	27.0364
									tr|Q5ZME3|Q5ZME3_CHICK	Uncharacterized protein OS=Gallus gallus GN=PHKB PE=2 SV=1	PHKB	1	16.3401	24.1847	17.2905
									tr|F1NSS2|F1NSS2_CHICK	Uncharacterized protein (Fragment) OS=Gallus gallus GN=PHPT1 PE=4 SV=1	PHPT1	1	31.7247	35.6606	33.0704
									tr|E1BXY3|E1BXY3_CHICK	Uncharacterized protein OS=Gallus gallus GN=PPP1R3A PE=4 SV=1	PPP1R3A	1	10.5807	11.0307	12.5722
									tr|F1P0S8|F1P0S8_CHICK	Phosphorylase OS=Gallus gallus GN=PYGB PE=3 SV=1	PYGB	1	42.9298	38.7604	38.614
									tr|Q5ZJ15|Q5ZJ15_CHICK	Phosphorylase OS=Gallus gallus GN=RCJMB04_21l24 PE=2 SV=1	PYGL	1	35.4622	41.5017	48.7033
									sp|Q5ZKF5|SKP1_CHICK	S-phase kinase-associated protein 1 OS=Gallus gallus GN=SKP1 PE=2 SV=1	SKP1	1	12.7799	15.4337	11.5156
									sp|P02588|TNNC2_CHICK	Troponin C, skeletal muscle OS=Gallus gallus GN=TNNC2 PE=1 SV=3	TNNC2	1	38.6567	41.2133	35.122
									sp|P68246|TNNI2_CHICK	Troponin I, fast skeletal muscle OS=Gallus gallus GN=TNNI2 PE=1 SV=2	TNNI2	1	42.8625	47.4129	44.2578
									tr|Q7ZZH5|Q7ZZH5_CHICK	Fast skeletal muscle troponin T isoform OS=Gallus gallus PE=4 SV=1	TNNT3	1	36.5796	38.5179	42.146
									sp|P00940|TPIS_CHICK	Triosephosphate isomerase OS=Gallus gallus GN=TPI1 PE=1 SV=2	TPI1	1	40.8	33.5168	38.2655
									sp|P04268|TPM1_CHICK	Tropomyosin alpha-1 chain OS=Gallus gallus GN=TPM1 PE=1 SV=2	TPM1	1	77.662	81.4619	80.5663
									tr|A6BM71|A6BM71_CHICK	Connectin (Fragment) OS=Gallus gallus GN=TTN PE=2 SV=1	TTN	1	11.5509	19.1959	16.0799
									tr|P79757|P79757_CHICK	Connectin/titin (Fragment) OS=Gallus gallus GN=770859 PE=2 SV=1	TTN	1	16.3895	23.7966	18.8176
									tr|F1NB09|F1NB09_CHICK	Uncharacterized protein (Fragment) OS=Gallus gallus GN=UNC80 PE=4 SV=1	UNC80	1	59.3336	59.8649	69.5613
									sp|P12003|VINC_CHICK	Vinculin OS=Gallus gallus GN=VCL PE=1 SV=4	VCL	1	1.25893	1.10215	1.51211
