# Supplementary material for: Protein Profiles for Muscle Development and Intramuscular Fat Accumulation at Different Post-Hatching Ages in Chickens
Source: PLoS One. 2016 Aug 10;11(8):e0159722. doi: 10.1371/journal.pone.0159722 (PMC4980056; doi:10.1371/journal.pone.0159722)
Supplement: S5 Table — (XLSX) [file pone.0159722.s006.xlsx]

## Sheet: Sheet1
	Table 5 KEGG pathway enriched at different stages
	d 56 vs d 1
	d56-d1	term	PValue
	KEGG_PATHWAY	Glycolysis / Gluconeogenesis	6.28305e-13
	KEGG_PATHWAY	Pyruvate metabolism	1.29983e-06
	KEGG_PATHWAY	Ribosome	1.15339e-05
	KEGG_PATHWAY	Starch and sucrose metabolism	2.20681e-05
	KEGG_PATHWAY	Fructose and mannose metabolism	6.28195e-05
	KEGG_PATHWAY	Pentose phosphate pathway	0.000142688
	KEGG_PATHWAY	Fatty acid elongation in mitochondria	0.000469811
	KEGG_PATHWAY	Fatty acid metabolism	0.00137528
	KEGG_PATHWAY	Valine, leucine and isoleucine degradation	0.00212356
	KEGG_PATHWAY	Cysteine and methionine metabolism	0.00528746
	KEGG_PATHWAY	Hypertrophic cardiomyopathy (HCM)	0.00859391
	KEGG_PATHWAY	Dilated cardiomyopathy	0.0124544
	KEGG_PATHWAY	Galactose metabolism	0.0165691
	KEGG_PATHWAY	Butanoate metabolism	0.0338008
	KEGG_PATHWAY	Insulin signaling pathway	0.0640491
	KEGG_PATHWAY	Amino sugar and nucleotide sugar metabolism	0.0644294
	KEGG_PATHWAY	Arrhythmogenic right ventricular cardiomyopathy (ARVC)	0.0751821
	KEGG_PATHWAY	Cardiac muscle contraction	0.081022
	KEGG_PATHWAY	Arginine and proline metabolism	0.0997681
	d 98 vs d 56
	d98-d56	term	PValue
	KEGG_PATHWAY	Hypertrophic cardiomyopathy (HCM)	0.000287277
	KEGG_PATHWAY	Ribosome	0.000314215
	KEGG_PATHWAY	Dilated cardiomyopathy	0.000389466
	KEGG_PATHWAY	Cardiac muscle contraction	0.00328028
	KEGG_PATHWAY	Tight junction	0.0146917
	KEGG_PATHWAY	Arrhythmogenic right ventricular cardiomyopathy (ARVC)	0.0352049
	KEGG_PATHWAY	Focal adhesion	0.0422509
	d 140 vs d 98
	d140-d98	term	PValue
	KEGG_PATHWAY	Ribosome	1.16711e-13
	KEGG_PATHWAY	Fatty acid metabolism	0.0288856
	KEGG_PATHWAY	Fatty acid elongation in mitochondria	0.0522906
