# Supplementary material for: Protein Profiles for Muscle Development and Intramuscular Fat Accumulation at Different Post-Hatching Ages in Chickens
Source: PLoS One. 2016 Aug 10;11(8):e0159722. doi: 10.1371/journal.pone.0159722 (PMC4980056; doi:10.1371/journal.pone.0159722)
Supplement: S6 Table — (XLSX) [file pone.0159722.s007.xlsx]

## Sheet: Sheet1
	Some protein family specific or highly express at d 1
	Accession	Name	GENE NAME	d1	d56	d98	d140
	ribosomal family protein
	sp|P41125|RL13_CHICK	60S ribosomal protein L13 OS=Gallus gallus GN=RPL13 PE=2 SV=2	RPL13	1	0.182163	0.117488	0.0422888
	tr|Q98TF9|Q98TF9_CHICK	Ribosomal protein L14 (Fragment) OS=Gallus gallus GN=RPL14 PE=2 SV=1	RPL14	1	0.118172	0.0577032	0.02524
	tr|F1P4V6|F1P4V6_CHICK	Uncharacterized protein (Fragment) OS=Gallus gallus GN=RPL31 PE=4 SV=1	RPL31	1	0.260416	0.184133	0.0937461
	tr|F1NCI4|F1NCI4_CHICK	60S ribosomal protein L7 (Fragment) OS=Gallus gallus GN=RPL7 PE=3 SV=1	RPL7	1	0.715077	0.35857	0.0997883
	tr|F2Z4L5|F2Z4L5_CHICK	60S ribosomal protein L7a (Fragment) OS=Gallus gallus GN=RPL7A PE=4 SV=1	RPL7A	1	0.19424	0.228543	0.138105
	tr|E1BUZ8|E1BUZ8_CHICK	Uncharacterized protein OS=Gallus gallus GN=RPL9 PE=4 SV=1	RPL9	1	0.0705423	0.193091	0.0773322
	tr|F1NB66|F1NB66_CHICK	60S acidic ribosomal protein P0 OS=Gallus gallus GN=RPLP0 PE=3 SV=1	RPLP0	1	0.821181	0.703035	0.315607
	tr|F1NGB4|F1NGB4_CHICK	40S ribosomal protein S13 (Fragment) OS=Gallus gallus GN=RPS13 PE=4 SV=1	RPS13	1	0.194747	0.118943	0.0315315
	tr|F1NXW3|F1NXW3_CHICK	Uncharacterized protein (Fragment) OS=Gallus gallus GN=RPS15A PE=3 SV=1	RPS15A	1	0.741663	0.612296	0.395667
	tr|F1NBU1|F1NBU1_CHICK	Uncharacterized protein (Fragment) OS=Gallus gallus GN=RPS16 PE=3 SV=1	RPS16	1	0.287957	0.276675	0.0841731
	tr|F1N9X5|F1N9X5_CHICK	Uncharacterized protein OS=Gallus gallus GN=RPS3 PE=3 SV=1	RPS3	1	0.237095	0.26649	0.0840946
	tr|F2Z4K7|F2Z4K7_CHICK	Uncharacterized protein OS=Gallus gallus GN=RPS3A PE=3 SV=1	RPS3A	1	0.370236	0.346593	0.226107
	tr|F1NN16|F1NN16_CHICK	Uncharacterized protein (Fragment) OS=Gallus gallus GN=RPS7 PE=4 SV=1	RPS7	1	0.462101	0.398829	0.430056
	tr|Q6EE57|Q6EE57_CHICK	40S ribosomal protein S8 (Fragment) OS=Gallus gallus PE=2 SV=1	RPS8	1	0.3676	0.355211	0.138465
	Histone family
	tr|F1NME1|F1NME1_CHICK	Uncharacterized protein OS=Gallus gallus GN=LOC427896 PE=3 SV=1	H1	1	0.056997	0.0532331	0.0509441
	tr|E1BR08|E1BR08_CHICK	Histone H2A OS=Gallus gallus GN=H2AFY2 PE=3 SV=1	H2AFY2	1	0.103838	0.132799	0.0916598
	tr|F1NF31|F1NF31_CHICK	Histone H2B (Fragment) OS=Gallus gallus GN=H2B-VII PE=3 SV=1	H2B-VII	1	0.0211793	0.0290343	0.0212694
	tr|F1NCK6|F1NCK6_CHICK	Histone H4 (Fragment) OS=Gallus gallus GN=H4 PE=3 SV=1	H4	1	0.0596505	0.0783926	0.0306299
	tr|F1NLT9|F1NLT9_CHICK	Histone H2A (Fragment) OS=Gallus gallus GN=HIST2H2AC PE=3 SV=1	HIST2H2AC	1	0.0202763	0.0373483	0.0252804
